# Supplementary material for: Whole-genome sequencing reveals rare off-target mutations in CRISPR/Cas9-edited grapevine
Source: Hortic Res. 2021 May 1;8:114. doi: 10.1038/s41438-021-00549-4 (PMC8087786; doi:10.1038/s41438-021-00549-4)
Supplement: Supplementary file 3 — Dataset 1 [file 41438_2021_549_MOESM3_ESM.xlsx]

## Sheet: output_sgRNA1_NAG
on-target	Chromosome	Start	Off-target	Strand	Mis
ACATGACGCCCGTGAATCCTNAG	NC_012007.3	12168457	AgAcGAtGCCCcTGAAgCCTCAG	-	5
ACATGACGCCCGTGAATCCTNAG	NC_012007.3	19501563	ACATGAtGtgCcTGAcTCCTGAG	-	5
ACATGACGCCCGTGAATCCTNAG	NC_012008.3	1567723	ACATGACcCCCaTaAcTCCgGAG	+	5
ACATGACGCCCGTGAATCCTNAG	NC_012009.3	10341496	ACATGAaGCCCaTtAATCtgGAG	+	5
ACATGACGCCCGTGAATCCTNAG	NC_012009.3	10535617	ACATGAaGCCCaTtAATCtgGAG	+	5
ACATGACGCCCGTGAATCCTNAG	NC_012009.3	10810930	cCATGACtCCCtTGAATCgcCAG	-	5
ACATGACGCCCGTGAATCCTNAG	NC_012009.3	11090230	ACATGcCGCCtGgGAATaCaCAG	-	5
ACATGACGCCCGTGAATCCTNAG	NC_012010.3	5114868	ACATaAtGCtCtTGAATCtTGAG	+	5
ACATGACGCCCGTGAATCCTNAG	NC_012010.3	21404800	ACATGtCGaCtGTcAATCaTGAG	+	5
ACATGACGCCCGTGAATCCTNAG	NC_012011.3	4439048	ACATGACagtCGTaAATgCTGAG	+	5
ACATGACGCCCGTGAATCCTNAG	NC_012013.3	584495	AggTGtCGCCCaTGAAgCCTTAG	-	5
ACATGACGCCCGTGAATCCTNAG	NC_012013.3	3052240	ACAaaAaGgCCcTGAATCCTAAG	+	5
ACATGACGCCCGTGAATCCTNAG	NC_012014.3	11459674	ACATGACGCCttTGgAaCCTTAG	+	4
ACATGACGCCCGTGAATCCTNAG	NC_012014.3	18359518	ACATGACGCCCcTcAAcCggCAG	-	5
ACATGACGCCCGTGAATCCTNAG	NC_012014.3	18388243	ACATGACGCCCcTcAAcCggCAG	-	5
ACATGACGCCCGTGAATCCTNAG	NC_012014.3	21719060	ACATGtCtCCtGgGcATCCTAAG	+	5
ACATGACGCCCGTGAATCCTNAG	NC_012015.3	10516120	ACtTGAaGCCCtaGAATCCcAAG	+	5
ACATGACGCCCGTGAATCCTNAG	NC_012015.3	17531231	ACATGAaaaaCGTGAATCCaTAG	-	5
ACATGACGCCCGTGAATCCTNAG	NC_012016.3	5224719	caATGACaCCacTGAATCCTAAG	-	5
ACATGACGCCCGTGAATCCTNAG	NC_012016.3	6725268	ACATaACctCacTGAATCCTGAG	-	5
ACATGACGCCCGTGAATCCTNAG	NC_012018.3	2168609	AaATGAaGCagGTGAATCgTAAG	+	5
ACATGACGCCCGTGAATCCTNAG	NC_012018.3	7148729	ACAaGACcCCCcTtAtTCCTTAG	-	5
ACATGACGCCCGTGAATCCTNAG	NC_012018.3	21511196	ACATGAtGCtCcTGAtgCCTCAG	+	5
ACATGACGCCCGTGAATCCTNAG	NC_012019.3	1916862	ACATGAttgCCaTGgATCCTAAG	+	5
ACATGACGCCCGTGAATCCTNAG	NC_012019.3	19919685	gCATGcaGCCCtTGAATtCTCAG	-	5
ACATGACGCCCGTGAATCCTNAG	NC_012019.3	19940723	gCATGctGCCCtTGAATtCTCAG	-	5
ACATGACGCCCGTGAATCCTNAG	NW_003724178.1	517511	AgAgGACaCCCGTagATCCTCAG	+	5
ACATGACGCCCGTGAATCCTNAG	NC_012020.3	6247044	ACATGAtGCaaGTtAATCCTAAG	-	4
ACATGACGCCCGTGAATCCTNAG	NC_012020.3	16432278	ACATGAaGaCCGaGcAcCCTCAG	+	5
ACATGACGCCCGTGAATCCTNAG	NC_012021.3	11947268	ACATGAtGaCCGTtAATttTAAG	+	5
ACATGACGCCCGTGAATCCTNAG	NC_012022.3	1327642	cCATcACtCgCtTGAATCCTAAG	+	5
ACATGACGCCCGTGAATCCTNAG	NC_012022.3	12081959	ACATGAgaatCGTcAATCCTGAG	+	5
ACATGACGCCCGTGAATCCTNAG	NC_012023.3	7901089	AgATGACGgCgaTGAATCCTGAG	+	4
ACATGACGCCCGTGAATCCTNAG	NC_012023.3	13678188	catTcACGCCgGTGAATCCTAAG	+	5
ACATGACGCCCGTGAATCCTNAG	NC_012024.3	12905432	ACATGAtGCaCaaGAATCCgGAG	-	5
ACATGACGCCCGTGAATCCTNAG	NC_012024.3	26753565	ACATGACatatGTtAATCCTAAG	+	5
ACATGACGCCCGTGAATCCTNAG	NC_012025.3	99198	ACATGAtGCCtGgGAATaCcCAG	+	5
ACATGACGCCCGTGAATCCTNAG	NC_012025.3	2846595	cCtTGAaGCCgGTGAATCtTGAG	-	5
ACATGACGCCCGTGAATCCTNAG	NW_003724419.1	11983	tCATGACaCCCGTcAATCCaGAG	-	4
ACATGACGCCCGTGAATCCTNAG	NW_003724344.1	1117	tCATGACaCCCGTcAATCCaAAG	+	4

## Sheet: output_sgRNA1_NGA
on-target	Chromosome	Start	Off-target	Strand	Mis
ACATGACGCCCGTGAATCCTNGA	NC_012007.3	22551880	ACATGAgGCCCaTtAtTtCTAGA	-	5
ACATGACGCCCGTGAATCCTNGA	NC_012008.3	11703076	ACATacCGaCCaTGAgTCCTTGA	-	5
ACATGACGCCCGTGAATCCTNGA	NC_012009.3	772295	ACATacCGaCCaTGAgTCCTTGA	-	5
ACATGACGCCCGTGAATCCTNGA	NC_012009.3	7267578	ACATacCGaCCaTGAgTCCTTGA	-	5
ACATGACGCCCGTGAATCCTNGA	NC_012009.3	10309685	ACATacCGaCCaTGAgTCCTTGA	-	5
ACATGACGCCCGTGAATCCTNGA	NC_012009.3	15647443	AaATGACaCCaaTGAAaCCTTGA	-	5
ACATGACGCCCGTGAATCCTNGA	NC_012009.3	16392907	ACATacCGaCCaTGAgTCCTTGA	-	5
ACATGACGCCCGTGAATCCTNGA	NC_012010.3	8062814	ACATGtCtCtgaTGAATCCTTGA	+	5
ACATGACGCCCGTGAATCCTNGA	NC_012010.3	12165006	ACATtAgGCtCGTaAATCtTGGA	+	5
ACATGACGCCCGTGAATCCTNGA	NC_012010.3	12588392	ACATatCGaCCaTGAgTCCTTGA	+	5
ACATGACGCCCGTGAATCCTNGA	NC_012011.3	13488631	ACATacCGaCCaTGAgTCCTTGA	-	5
ACATGACGCCCGTGAATCCTNGA	NC_012011.3	21506257	ACAcGAtGCCgGaGAATCgTCGA	-	5
ACATGACGCCCGTGAATCCTNGA	NC_012012.3	10190390	ACATGAtGCCgGaGAgTCgTTGA	-	5
ACATGACGCCCGTGAATCCTNGA	NC_012013.3	20709677	AaATGcCGCCaaTGAcTCCTAGA	+	5
ACATGACGCCCGTGAATCCTNGA	NW_003724161.1	10119	AaAcaACGCCtaTGAATCCTAGA	-	5
ACATGACGCCCGTGAATCCTNGA	NC_012014.3	3634674	ACATGACaCgtGTcAATtCTGGA	-	5
ACATGACGCCCGTGAATCCTNGA	NC_012014.3	8174703	ACATGAttaCCaTGAATaCTGGA	-	5
ACATGACGCCCGTGAATCCTNGA	NC_012015.3	2189320	ACATGACGgCCaTtAATtCTTGA	-	4
ACATGACGCCCGTGAATCCTNGA	NC_012015.3	5258440	ACcTGgCtCCCtTGAgTCCTAGA	+	5
ACATGACGCCCGTGAATCCTNGA	NC_012015.3	5279905	ACATagCtCCCtTGAgTCCTAGA	+	5
ACATGACGCCCGTGAATCCTNGA	NC_012015.3	5353405	AttTGAaGCCCcTGAATCCaTGA	-	5
ACATGACGCCCGTGAATCCTNGA	NC_012015.3	17880812	ACAaGACcCCCGTaAgTCCaTGA	-	5
ACATGACGCCCGTGAATCCTNGA	NC_012017.3	3977912	ACATGACcatCGTGcATCaTGGA	+	5
ACATGACGCCCGTGAATCCTNGA	NC_012017.3	11950316	ACATGAgGCCgGaGAgTCgTCGA	+	5
ACATGACGCCCGTGAATCCTNGA	NC_012017.3	12439859	ACATacCGaCCaTGAgTCCTTGA	+	5
ACATGACGCCCGTGAATCCTNGA	NC_012018.3	6653650	ACATtAaGCCCGgGtATCtTTGA	+	5
ACATGACGCCCGTGAATCCTNGA	NC_012018.3	7078758	ACATGgtGgCCGaGAAgCCTGGA	+	5
ACATGACGCCCGTGAATCCTNGA	NC_012018.3	11192192	ACATacCGaCCaTGAgTCCTTGA	-	5
ACATGACGCCCGTGAATCCTNGA	NC_012018.3	11952727	ACATGAtGCCgGaGAgTCgTCGA	-	5
ACATGACGCCCGTGAATCCTNGA	NC_012018.3	12564946	ACATacCGaCCaTGAgTCCTTGA	+	5
ACATGACGCCCGTGAATCCTNGA	NC_012018.3	12908696	ACATacCGaCCaTGAATCCTTGA	-	4
ACATGACGCCCGTGAATCCTNGA	NW_003724177.1	1461063	ACATacCGaCCaTGAgTCCTTGA	-	5
ACATGACGCCCGTGAATCCTNGA	NC_012019.3	2508139	AaATGACcaCtGTGAATaCTAGA	-	5
ACATGACGCCCGTGAATCCTNGA	NC_012019.3	12306102	ACATGAtGCCaGaGAgTCgTCGA	+	5
ACATGACGCCCGTGAATCCTNGA	NC_012019.3	13327324	ACATacCGaCCaTGAATCCTTGA	-	4
ACATGACGCCCGTGAATCCTNGA	NC_012019.3	14629569	AaATGACaCCCtTGAAgtCTTGA	+	5
ACATGACGCCCGTGAATCCTNGA	NC_012019.3	15863384	ACATacCGaCCaTGAgTCCTAGA	-	5
ACATGACGCCCGTGAATCCTNGA	NC_012020.3	7440411	ACATGAttCCCGaGtATgCTGGA	+	5
ACATGACGCCCGTGAATCCTNGA	NC_012020.3	13760058	ACAcGAtGCCaGaGAATCaTCGA	+	5
ACATGACGCCCGTGAATCCTNGA	NC_012020.3	15307020	ACATagCGaCCaTGAgTCCTTGA	+	5
ACATGACGCCCGTGAATCCTNGA	NC_012020.3	15428862	ACATagCGaCCaTGAgTCCTTGA	-	5
ACATGACGCCCGTGAATCCTNGA	NC_012020.3	16088095	ACAcGAtGCCCGaGAgTCgTTGA	+	5
ACATGACGCCCGTGAATCCTNGA	NC_012020.3	28386735	ACATacCGaCCaTGAgTCCTTGA	-	5
ACATGACGCCCGTGAATCCTNGA	NC_012021.3	131708	ACATaAgcCCCtTGAATCtTAGA	-	5
ACATGACGCCCGTGAATCCTNGA	NC_012021.3	5028748	AaATcACGCaaGTGAAgCCTGGA	-	5
ACATGACGCCCGTGAATCCTNGA	NC_012022.3	4225732	gCATGAtGCCgGaGAATCgTTGA	-	5
ACATGACGCCCGTGAATCCTNGA	NC_012022.3	4226800	ACATGAtGCCgGaGAAcCgTCGA	-	5
ACATGACGCCCGTGAATCCTNGA	NC_012022.3	6927708	ACATacCGaCCaTGAgTCCTTGA	+	5
ACATGACGCCCGTGAATCCTNGA	NC_012022.3	7384128	ACATGcCGaCCaTGAgTCCTTGA	-	4
ACATGACGCCCGTGAATCCTNGA	NC_012022.3	8144797	ACATacCGaCCaTGAgTCCTTGA	-	5
ACATGACGCCCGTGAATCCTNGA	NC_012023.3	3085764	tCATGACGCtgGTGtgTCCTTGA	+	5
ACATGACGCCCGTGAATCCTNGA	NC_012023.3	5178875	cCgTGACGCCttTGAATCaTGGA	+	5
ACATGACGCCCGTGAATCCTNGA	NC_012023.3	14449998	ACATtACGCCCaTGAcTtCTTGA	+	4
ACATGACGCCCGTGAATCCTNGA	NC_012024.3	1763297	ACATGAtGCagGgGAATCCaTGA	+	5
ACATGACGCCCGTGAATCCTNGA	NC_012024.3	3907469	ACcTGAgGCtCtTGAATtCTTGA	+	5
ACATGACGCCCGTGAATCCTNGA	NC_012024.3	7908524	gCATGACaCCaGTGAcTCtTAGA	+	5
ACATGACGCCCGTGAATCCTNGA	NC_012024.3	13811822	ACATtACatCCaTGAAaCCTGGA	+	5
ACATGACGCCCGTGAATCCTNGA	NC_012024.3	14499314	ACATGAtGCCaGaGAgTCCTCGA	+	4
ACATGACGCCCGTGAATCCTNGA	NC_012024.3	15573639	ACATacCGaCCaTGAgTCCTTGA	-	5
ACATGACGCCCGTGAATCCTNGA	NC_012024.3	15674756	ACATacCGaCCaTGAgTCCTTGA	-	5
ACATGACGCCCGTGAATCCTNGA	NC_012024.3	17120298	ACATacCGaCCaTGAgTCCTTGA	-	5
ACATGACGCCCGTGAATCCTNGA	NC_012024.3	17212831	ACATGgCGCCatTGAAgCCTTGA	-	4
ACATGACGCCCGTGAATCCTNGA	NC_012024.3	17225865	ACATGAtGCCaGaGAgTCgTTGA	-	5
ACATGACGCCCGTGAATCCTNGA	NC_012024.3	24136207	ACATacCGaCCaTGAgTCCTTGA	-	5
ACATGACGCCCGTGAATCCTNGA	NC_012024.3	26699116	ACATGAtGCatGTGAAaaCTAGA	-	5
ACATGACGCCCGTGAATCCTNGA	NW_003724187.1	282773	ACAcGACGCCgGaGAAcCgTCGA	-	5
ACATGACGCCCGTGAATCCTNGA	NW_003724187.1	509676	ACATacCGaCCaTGAgTCCTTGA	-	5
ACATGACGCCCGTGAATCCTNGA	NC_012025.3	6167985	ACATaAaGttCtTGAATCCTTGA	+	5
ACATGACGCCCGTGAATCCTNGA	NC_012025.3	6754032	ACATcAgaCtCGaGAATCCTAGA	+	5
ACATGACGCCCGTGAATCCTNGA	NC_012025.3	17423150	ACATGACcCtttTGAATgCTGGA	+	5
ACATGACGCCCGTGAATCCTNGA	NW_003724765.1	8315	AgATGAaGCCCtTGAgTCCTTGA	+	4
ACATGACGCCCGTGAATCCTNGA	NW_003724223.1	144674	ACATacCGaCCaTGAgTCCTTGA	+	5
ACATGACGCCCGTGAATCCTNGA	NW_003724201.1	288864	ACATacCGaCCaTGAgTCCTTGA	+	5
ACATGACGCCCGTGAATCCTNGA	NW_003724250.1	10502	ACATGgtGCCCaTGAATaCTTGA	-	4
ACATGACGCCCGTGAATCCTNGA	NW_003724448.1	12862	AgATGAaGCCCtTGAgTCCTTGA	+	4
ACATGACGCCCGTGAATCCTNGA	NW_003724216.1	56952	ACATacCGaCCaTGAgTCCTTGA	+	5
ACATGACGCCCGTGAATCCTNGA	NW_003724431.1	19133	ACATGACctCaGTGAATagTAGA	+	5
ACATGACGCCCGTGAATCCTNGA	NW_003724431.1	20578	ACATGACctCaGTGAATagTAGA	+	5
ACATGACGCCCGTGAATCCTNGA	NW_003724205.1	106398	ACATagCGaCCaTGAgTCCTTGA	+	5
ACATGACGCCCGTGAATCCTNGA	NW_003724205.1	198713	ACATacCGaCCaTGAgTCCTTGA	-	5
ACATGACGCCCGTGAATCCTNGA	NW_003724205.1	255681	ACATagCGaCCaTGAgTCCTTGA	-	5
ACATGACGCCCGTGAATCCTNGA	NW_003724211.1	150127	ACATacCGaCCaTGAgTCCTTGA	-	5
ACATGACGCCCGTGAATCCTNGA	NW_003724302.1	9981	cCATaACcaCCGTGAATCaTTGA	+	5

## Sheet: output_sgRNA1_NGG
on-target	Chromosome	Start	Off-target	Strand	Mis
ACATGACGCCCGTGAATCCTNGG	NC_012009.3	17556767	ACATGACGagCtTGcATgCTTGG	+	5
ACATGACGCCCGTGAATCCTNGG	NC_012010.3	14608168	cCATGACtCgaGTGAgTCCTCGG	+	5
ACATGACGCCCGTGAATCCTNGG	NC_012011.3	2905599	ACgTGACGaCCGTGAAgCtcTGG	+	5
ACATGACGCCCGTGAATCCTNGG	NC_012011.3	5383702	ACATGACaCgCGTcAATCgcTGG	-	5
ACATGACGCCCGTGAATCCTNGG	NC_012011.3	9279175	ACATGACGagCtTGcATgCTTGG	+	5
ACATGACGCCCGTGAATCCTNGG	NC_012011.3	12050776	ACATcACcCCaaTGAATCtTTGG	-	5
ACATGACGCCCGTGAATCCTNGG	NC_012013.3	9791978	AaATGAtGCtCtTGgATCCTAGG	-	5
ACATGACGCCCGTGAATCCTNGG	NC_012013.3	20636903	ACtTGAaGCCCtTGttTCCTCGG	-	5
ACATGACGCCCGTGAATCCTNGG	NC_012014.3	17298402	ACATGACatCCcTccATCCTCGG	+	5
ACATGACGCCCGTGAATCCTNGG	NC_012015.3	2105915	ACcTaAtGCCCtTGAcTCCTAGG	-	5
ACATGACGCCCGTGAATCCTNGG	NC_012015.3	7111674	ACtTGACtCCaaTaAATCCTAGG	-	5
ACATGACGCCCGTGAATCCTNGG	NC_012017.3	5668242	ACATGAaGgCCaTGAAgCtTGGG	-	5
ACATGACGCCCGTGAATCCTNGG	NC_012017.3	8074111	ACATGACGagCtTGcATgCTTGG	+	5
ACATGACGCCCGTGAATCCTNGG	NC_012018.3	6510680	ACAgGACGaCCtTGAtTCCgGGG	+	5
ACATGACGCCCGTGAATCCTNGG	NC_012020.3	206709	ACATGACGagCtTGcATgCTTGG	+	5
ACATGACGCCCGTGAATCCTNGG	NC_012020.3	7829288	ACATGAaGCatcTGcATCCTAGG	-	5
ACATGACGCCCGTGAATCCTNGG	NC_012020.3	10309012	ACATGAgcCtCaTGAATCCaTGG	+	5
ACATGACGCCCGTGAATCCTNGG	NC_012020.3	10697355	AggTGACatCCGTGgATCCTTGG	+	5
ACATGACGCCCGTGAATCCTNGG	NC_012020.3	17428980	ACATGAaaCtCaTGAATtCTTGG	+	5
ACATGACGCCCGTGAATCCTNGG	NC_012020.3	22048826	ACATtAtGtCCtTGAATCtTAGG	+	5
ACATGACGCCCGTGAATCCTNGG	NC_012021.3	16873355	ACcTtAtGCCCGTGAAaaCTAGG	-	5
ACATGACGCCCGTGAATCCTNGG	NC_012022.3	1958181	ACATGACaCCCGaGgAggCTTGG	+	5
ACATGACGCCCGTGAATCCTNGG	NC_012022.3	19479417	ACATGACGCCCGTGAATCCTTGG	-	0 target 1
ACATGACGCCCGTGAATCCTNGG	NC_012024.3	13671363	gCAaGggGCaCGTGAATCCTGGG	+	5
ACATGACGCCCGTGAATCCTNGG	NC_012024.3	29135128	ACATGACGagCtTGcATgCTTGG	-	5
ACATGACGCCCGTGAATCCTNGG	NW_003724191.1	741211	ACATGACaCCgGaGAAggCTTGG	-	5
ACATGACGCCCGTGAATCCTNGG	NC_012025.3	282807	ACATGAttCaCGTGAATttTTGG	+	5
ACATGACGCCCGTGAATCCTNGG	NC_012025.3	5338860	ACATGAaGCaCaTGAATCaTGGG	-	4
ACATGACGCCCGTGAATCCTNGG	NC_012025.3	10436721	AaATGAtGCCCGTGtATCtTTGG	+	4
ACATGACGCCCGTGAATCCTNGG	NW_003724340.1	33876	ACATGcCGCCCGcccAcCCTTGG	-	5
ACATGACGCCCGTGAATCCTNGG	NW_003724928.1	4023	AgATGAtGaCgGTGAtTCCTTGG	-	5
ACATGACGCCCGTGAATCCTNGG	NC_012119.1	441746	tgATGAaGCCaGTGAcTCCTAGG	-	5

## Sheet: output_sgRNA2_NAG
on-target	Chromosome	Start	Off-target	Strand	Mis
GCTGAGGTGTAGCGGCCCAGNAG	NC_012007.3	1070252	GCTGAGGTtggGCGGCgtAGAAG	+	5
GCTGAGGTGTAGCGGCCCAGNAG	NC_012007.3	4097588	GCaGAttTGTgGgGGCCCAGCAG	+	5
GCTGAGGTGTAGCGGCCCAGNAG	NC_012007.3	5933120	GCTGAtaTtTAGCaGgCCAGTAG	-	5
GCTGAGGTGTAGCGGCCCAGNAG	NC_012007.3	6600028	GgTGAGGTGgAagGGaCCAGGAG	-	5
GCTGAGGTGTAGCGGCCCAGNAG	NC_012008.3	2069764	GCTGAtGgGaAGtGGCCCtGAAG	-	5
GCTGAGGTGTAGCGGCCCAGNAG	NC_012008.3	9546167	GgTGAatTGTAcCGGCCCAGGAG	+	4
GCTGAGGTGTAGCGGCCCAGNAG	NC_012009.3	1358264	GCTccGcTGccGCGGCCCAGTAG	-	5
GCTGAGGTGTAGCGGCCCAGNAG	NC_012011.3	681733	cCTGAGGTtgAGCtGCCCAGAAG	-	4
GCTGAGGTGTAGCGGCCCAGNAG	NC_012011.3	964837	GactAGGTGgAGCGGCgCAGGAG	-	5
GCTGAGGTGTAGCGGCCCAGNAG	NC_012011.3	1072630	GgTGAGGTGTcGCaGCCgtGAAG	+	5
GCTGAGGTGTAGCGGCCCAGNAG	NC_012011.3	22552898	GCaGAGGTGcAGaGGtCaAGTAG	-	5
GCTGAGGTGTAGCGGCCCAGNAG	NC_012012.3	847850	GCTcAGcTGaAGaGaCCCAGAAG	-	5
GCTGAGGTGTAGCGGCCCAGNAG	NC_012012.3	7006574	GaTGAGGTGTcGCGGCCggcGAG	-	5
GCTGAGGTGTAGCGGCCCAGNAG	NC_012012.3	17725274	GCTGAaGTGTAaCaGCaCAtAAG	+	5
GCTGAGGTGTAGCGGCCCAGNAG	NC_012012.3	21325728	cCTGAGGTGTAGCccagCAGTAG	+	5
GCTGAGGTGTAGCGGCCCAGNAG	NC_012012.3	21353912	GCTGAGGaGcAGaGGCtgAGAAG	-	5
GCTGAGGTGTAGCGGCCCAGNAG	NC_012013.3	12007642	tCTGAGGacgAGCGGCCaAGGAG	+	5
GCTGAGGTGTAGCGGCCCAGNAG	NC_012016.3	12164659	GCaGAGcTGTtttGGCCCAGAAG	-	5
GCTGAGGTGTAGCGGCCCAGNAG	NC_012017.3	1045116	GCTGtGGTGgAGgaGCCaAGCAG	-	5
GCTGAGGTGTAGCGGCCCAGNAG	NC_012017.3	1655765	GCTGgaGTtTAGCaGCCCgGAAG	-	5
GCTGAGGTGTAGCGGCCCAGNAG	NC_012017.3	3696840	GtTGAGGTGaAcaGGCCaAGGAG	+	5
GCTGAGGTGTAGCGGCCCAGNAG	NC_012017.3	18211312	GCTGAGcaGcAGCtGCtCAGGAG	-	5
GCTGAGGTGTAGCGGCCCAGNAG	NC_012019.3	22626417	GCTGAGGaGcAGCaGCagAGGAG	+	5
GCTGAGGTGTAGCGGCCCAGNAG	NC_012023.3	66193	cCTGAGGTGgAcCtGtCCAGCAG	-	5
GCTGAGGTGTAGCGGCCCAGNAG	NC_012023.3	10331300	GtTGgGGTGTgGCccCCCAGCAG	+	5
GCTGAGGTGTAGCGGCCCAGNAG	NC_012024.3	5020177	GCTGAcaTGgAGCGGCCCAGAAG	-	3
GCTGAGGTGTAGCGGCCCAGNAG	NC_012024.3	6401837	GCgGAGaTGTgGtGGCCgAGTAG	-	5
GCTGAGGTGTAGCGGCCCAGNAG	NC_012024.3	28332301	GCgGAGGTGTttCGGCgCtGAAG	-	5
GCTGAGGTGTAGCGGCCCAGNAG	NC_012025.3	4195365	GCgGAGGTGTttCGGCgCtGAAG	-	5
GCTGAGGTGTAGCGGCCCAGNAG	NC_012025.3	22805791	GCTGAGGaGaAGCaGttCAGCAG	+	5
GCTGAGGTGTAGCGGCCCAGNAG	NW_003724287.1	43852	GgTGAGtTGTAaaGGgCCAGTAG	-	5
GCTGAGGTGTAGCGGCCCAGNAG	NW_003724783.1	8500	GCTGAGGTGcAaaGtCCtAGAAG	+	5
GCTGAGGTGTAGCGGCCCAGNAG	NW_003725406.1	2175	GtgGAGGTGcAtCaGCCCAGAAG	+	5
GCTGAGGTGTAGCGGCCCAGNAG	NW_003724246.1	89643	GCTGAGGTGTtGCGGgCtcGAAG	+	4
GCTGAGGTGTAGCGGCCCAGNAG	NW_003724370.1	25521	GCTGAtGTcTAGtGcCCCAtCAG	-	5
GCTGAGGTGTAGCGGCCCAGNAG	NW_003724227.1	163494	caTGcGGTGTAaCGGCCaAGGAG	-	5

## Sheet: output_sgRNA2_NGA
on-target	Chromosome	Start	Off-target	Strand	Mis
GCTGAGGTGTAGCGGCCCAGNGA	NC_012007.3	967602	GtTGAGGTGgAGCtGCCaAaGGA	+	5
GCTGAGGTGTAGCGGCCCAGNGA	NC_012007.3	4430766	GtTGAGGccTtGCGtCCCAGGGA	+	5
GCTGAGGTGTAGCGGCCCAGNGA	NC_012007.3	4871554	GtTGAGGccTtGCGtCCCAGTGA	-	5
GCTGAGGTGTAGCGGCCCAGNGA	NC_012007.3	12939829	GCTGAtGccTtGCGtCCCAGAGA	+	5
GCTGAGGTGTAGCGGCCCAGNGA	NC_012007.3	21936326	GtTaAGGTaTgGCGGCaCAGGGA	-	5
GCTGAGGTGTAGCGGCCCAGNGA	NC_012008.3	4721192	GtTGgGGgGaAGgGGCCCAGGGA	+	5
GCTGAGGTGTAGCGGCCCAGNGA	NC_012009.3	1368053	GtTGAtGTcTcGCGtCCCAGGGA	+	5
GCTGAGGTGTAGCGGCCCAGNGA	NC_012009.3	6561372	GtTGAGGTcTtGCGtCCCAaTGA	-	5
GCTGAGGTGTAGCGGCCCAGNGA	NC_012010.3	22826623	aaTGAGGTGTAGgGtCCCAaAGA	-	5
GCTGAGGTGTAGCGGCCCAGNGA	NC_012011.3	8080889	GCTGAaGaagAGCtGCCCAGGGA	+	5
GCTGAGGTGTAGCGGCCCAGNGA	NC_012011.3	9654551	cCTGAGGaGTtGCGtCtCAGAGA	-	5
GCTGAGGTGTAGCGGCCCAGNGA	NC_012011.3	17382918	GtTGAGGgGTtttGGCCCAGTGA	-	5
GCTGAGGTGTAGCGGCCCAGNGA	NC_012012.3	17820503	GtTGAtGTGaAGCcGCaCAGCGA	+	5
GCTGAGGTGTAGCGGCCCAGNGA	NC_012013.3	16720499	GagGAGGaGTgGCGGCCgAGGGA	-	5
GCTGAGGTGTAGCGGCCCAGNGA	NC_012014.3	2445916	GCTGAGGTGgAGgcGCatAGTGA	+	5
GCTGAGGTGTAGCGGCCCAGNGA	NC_012015.3	10106160	GCTtAGaTGTtGCGaCCCAtCGA	-	5
GCTGAGGTGTAGCGGCCCAGNGA	NC_012015.3	10471232	GCaGAGGTcTAGCatCCaAGGGA	-	5
GCTGAGGTGTAGCGGCCCAGNGA	NC_012016.3	921290	tCTGAGGTGgAGgtGCtCAGAGA	+	5
GCTGAGGTGTAGCGGCCCAGNGA	NC_012017.3	2195798	aCTGAtGTGcAGtGGCCCAtTGA	-	5
GCTGAGGTGTAGCGGCCCAGNGA	NC_012017.3	3197581	GCaGtGGTGaAGaGGtCCAGTGA	+	5
GCTGAGGTGTAGCGGCCCAGNGA	NC_012017.3	4439699	GagGAGGTtTAGgGGCCCAtAGA	+	5
GCTGAGGTGTAGCGGCCCAGNGA	NC_012017.3	6528139	GtTGAGGTcTtGCGtCCCAGGGA	-	4
GCTGAGGTGTAGCGGCCCAGNGA	NC_012020.3	3197175	GtTGAGGccTAGCGtCCCAaCGA	+	5
GCTGAGGTGTAGCGGCCCAGNGA	NC_012020.3	10845087	GCTacGGTGTAtaGGCCaAGAGA	+	5
GCTGAGGTGTAGCGGCCCAGNGA	NC_012020.3	18335371	GCTGAaGTGTAaCtGaCCAtAGA	-	5
GCTGAGGTGTAGCGGCCCAGNGA	NC_012022.3	5832672	aCTtAGGTGTAaaGGCaCAGTGA	+	5
GCTGAGGTGTAGCGGCCCAGNGA	NC_012022.3	5838973	GCgGAGGaGTgGgGGtCCAGGGA	+	5
GCTGAGGTGTAGCGGCCCAGNGA	NC_012022.3	16963340	GCTGAGaaGTtGaaGCCCAGCGA	+	5
GCTGAGGTGTAGCGGCCCAGNGA	NC_012024.3	1727965	GCaGAGGgGTAGCGGCagAaTGA	+	5
GCTGAGGTGTAGCGGCCCAGNGA	NC_012024.3	3744304	GCTGAGaaGgAGCGGCtCAaGGA	+	5
GCTGAGGTGTAGCGGCCCAGNGA	NC_012024.3	6988233	tCTGAGGTGTAGCtGCtCAGTGA	-	3
GCTGAGGTGTAGCGGCCCAGNGA	NC_012024.3	12506903	GCTGAGGTGTctCGGCtCAtGGA	-	4
GCTGAGGTGTAGCGGCCCAGNGA	NC_012025.3	4386976	GtTGAtGTcTtGCGtCCCAGGGA	+	5
GCTGAGGTGTAGCGGCCCAGNGA	NC_012025.3	15700441	GtTGAtGTcTtGCGtCCCAGTGA	+	5
GCTGAGGTGTAGCGGCCCAGNGA	NW_003724193.1	402253	GCTGAtGTGTtGaGGCCaAaGGA	-	5
GCTGAGGTGTAGCGGCCCAGNGA	NW_003724282.1	45446	GtTGAGGTtTAGaGGgCaAGAGA	+	5
GCTGAGGTGTAGCGGCCCAGNGA	NW_003724282.1	53546	GtTGAGGccTtGCGtCCCAGTGA	+	5

## Sheet: output_sgRNA2_NGG
on-target	Chromosome	Start	Off-target	Strand	Mis
GCTGAGGTGTAGCGGCCCAGNGG	NC_012007.3	4854299	GCTGAGGTtTAGgGagCCAaAGG	+	5
GCTGAGGTGTAGCGGCCCAGNGG	NC_012007.3	8079915	GCTcAGcaGTgGaGGCCCAGAGG	+	5
GCTGAGGTGTAGCGGCCCAGNGG	NC_012007.3	18908253	cCTGcGGaGTAatGGCCCAGGGG	-	5
GCTGAGGTGTAGCGGCCCAGNGG	NC_012009.3	2380594	GgTGAGGTGcAGCGGtgCgGCGG	+	5
GCTGAGGTGTAGCGGCCCAGNGG	NC_012009.3	9804895	GCaGcGGTGTAaCGGCCggGGGG	+	5
GCTGAGGTGTAGCGGCCCAGNGG	NC_012009.3	17028600	cCTGAGaTGTcGgGaCCCAGCGG	-	5
GCTGAGGTGTAGCGGCCCAGNGG	NC_012010.3	17662579	GCTGgGGTGcAGCaGCagAGAGG	-	5
GCTGAGGTGTAGCGGCCCAGNGG	NC_012011.3	5379867	GggGtGGTGTtGCGGCgCAGGGG	-	5
GCTGAGGTGTAGCGGCCCAGNGG	NC_012014.3	8186901	GCgGActTGTAGatGCCCAGGGG	-	5
GCTGAGGTGTAGCGGCCCAGNGG	NC_012015.3	4656693	GCaGAtGTGgAGgtGCCCAGAGG	+	5
GCTGAGGTGTAGCGGCCCAGNGG	NC_012017.3	3781268	GCgGtGGTGTAcCGGCCtgGTGG	-	5
GCTGAGGTGTAGCGGCCCAGNGG	NC_012019.3	2978651	GCgGgGGTGcAGCGGtgCAGGGG	-	5
GCTGAGGTGTAGCGGCCCAGNGG	NC_012020.3	788967	GagGAGGTGaAGaGGgCCAGAGG	+	5
GCTGAGGTGTAGCGGCCCAGNGG	NC_012022.3	19479354	GCTGAGGTGTAGCGGCCCAGTGG	-	0 target 2
GCTGAGGTGTAGCGGCCCAGNGG	NC_012023.3	3363379	GCTGAGGTGTgGaaGCaCAtGGG	-	5
GCTGAGGTGTAGCGGCCCAGNGG	NC_012023.3	6913331	GtTGAGGTcTtGCGtCCCAaTGG	+	5
GCTGAGGTGTAGCGGCCCAGNGG	NC_012023.3	12700854	GtgGAaGTGTAGgGGtCCAGTGG	+	5
GCTGAGGTGTAGCGGCCCAGNGG	NC_012024.3	994339	ctTGgGGTGTgGCaGCCCAGGGG	-	5
GCTGAGGTGTAGCGGCCCAGNGG	NC_012025.3	9154621	GgTGAGGaGgAGaGGCCaAGAGG	-	5
GCTGAGGTGTAGCGGCCCAGNGG	NW_003724391.1	36754	cCTGtGGTGTAGCtGaaCAGTGG	+	5
GCTGAGGTGTAGCGGCCCAGNGG	NW_003724424.1	24433	GCaGAGtTGTgGCtGCCCAGCGG	+	4

## Sheet: output_sgRNA3_NAG
on-target	Chromosome	Start	Off-target	Strand	Mis
CACAGGCCGCCGCAGCAGGNAG	NC_012007.3	1083298	CACtGGCCttgGCAGCAGcAAG	+	5
CACAGGCCGCCGCAGCAGGNAG	NC_012007.3	5502008	CACgcGCCGgCGCAtgAGGGAG	-	5
CACAGGCCGCCGCAGCAGGNAG	NC_012007.3	6848547	CACAtGCaGCaGCAGttGGTAG	+	5
CACAGGCCGCCGCAGCAGGNAG	NC_012007.3	6991827	aACAaGaaGCtGCAGCAGGCAG	+	5
CACAGGCCGCCGCAGCAGGNAG	NC_012007.3	7601846	CAgAGGCCcgCGCAtCAcGCAG	+	5
CACAGGCCGCCGCAGCAGGNAG	NC_012007.3	18990609	CACAGGgtGtgGCAGCAGtTAG	-	5
CACAGGCCGCCGCAGCAGGNAG	NC_012007.3	20171978	CACAGGaaGCaGCAtgAGGTAG	+	5
CACAGGCCGCCGCAGCAGGNAG	NC_012008.3	4006853	gACAGGCCGgaGgAGaAGGGAG	-	5
CACAGGCCGCCGCAGCAGGNAG	NC_012008.3	14679392	CACAGGaaGCaGCAtgAGGTAG	-	5
CACAGGCCGCCGCAGCAGGNAG	NC_012008.3	17342674	CAaAGGagGCaGCAGtAGGAAG	-	5
CACAGGCCGCCGCAGCAGGNAG	NC_012009.3	1352311	CACAGaCtGCtGCAaCAGtAAG	-	5
CACAGGCCGCCGCAGCAGGNAG	NC_012009.3	1785505	CACAGGaaGCaGCAtgAGGTAG	+	5
CACAGGCCGCCGCAGCAGGNAG	NC_012009.3	2409470	CACAGGCaGCtGggtCAGGCAG	+	5
CACAGGCCGCCGCAGCAGGNAG	NC_012009.3	3117544	gAtAGGCCGtCtCAGCAGcTAG	-	5
CACAGGCCGCCGCAGCAGGNAG	NC_012009.3	7557726	CACAGGtgGCgGCgGCAaGAAG	-	5
CACAGGCCGCCGCAGCAGGNAG	NC_012009.3	8483072	CACtaGgCGCCGttGCAGGCAG	-	5
CACAGGCCGCCGCAGCAGGNAG	NC_012009.3	8613880	tACAGGtaGCaGCAGCAaGGAG	-	5
CACAGGCCGCCGCAGCAGGNAG	NC_012009.3	17315371	CACAGGaaGCaGCAtgAGGTAG	+	5
CACAGGCCGCCGCAGCAGGNAG	NC_012009.3	17829543	tcCAGGCaGCtGCAGCtGGAAG	-	5
CACAGGCCGCCGCAGCAGGNAG	NW_003724155.1	72964	CAgccGCCGCCGCcGCgGGGAG	+	5
CACAGGCCGCCGCAGCAGGNAG	NC_012010.3	8432079	CACAaGCCtCaGCAGCtGcAAG	-	5
CACAGGCCGCCGCAGCAGGNAG	NC_012010.3	13375131	CACAGGaaGCaGCAtgAGGTAG	+	5
CACAGGCCGCCGCAGCAGGNAG	NC_012010.3	20005498	CAgAaGaaGCCGCAGgAGGGAG	+	5
CACAGGCCGCCGCAGCAGGNAG	NC_012011.3	1345057	CAgAGGaaGCCcCAGgAGGAAG	+	5
CACAGGCCGCCGCAGCAGGNAG	NC_012011.3	1356676	CAgAGGaaGCCcCAGaAGGAAG	+	5
CACAGGCCGCCGCAGCAGGNAG	NC_012011.3	1364888	CAgAGGaaGCCcCAGaAGGAAG	+	5
CACAGGCCGCCGCAGCAGGNAG	NC_012011.3	1379261	CAgAGGaaGCCcCAGaAGGAAG	+	5
CACAGGCCGCCGCAGCAGGNAG	NC_012011.3	4564809	CACAGGaaGCaGCAtgAGGTAG	-	5
CACAGGCCGCCGCAGCAGGNAG	NC_012011.3	14562852	gACAGGCgGCCtCgGgAGGAAG	+	5
CACAGGCCGCCGCAGCAGGNAG	NC_012011.3	15871865	gACAGGCCGgaGgAGaAGGGAG	+	5
CACAGGCCGCCGCAGCAGGNAG	NC_012011.3	17127406	tgCcGGCtGCaGCAGCAGGGAG	+	5
CACAGGCCGCCGCAGCAGGNAG	NC_012011.3	17146886	CACAGGCaGCCaatGCAGtAAG	-	5
CACAGGCCGCCGCAGCAGGNAG	NC_012011.3	17394576	CAggGGCaGCaGCAGCAGaGAG	-	5
CACAGGCCGCCGCAGCAGGNAG	NC_012011.3	22132707	gACAaGCCaCgGCAaCAGGAAG	-	5
CACAGGCCGCCGCAGCAGGNAG	NC_012012.3	4480875	acCAaGagGCCGCAGCAGGAAG	-	5
CACAGGCCGCCGCAGCAGGNAG	NC_012012.3	6699798	CcCAGGCtGCCaaAGgAGGAAG	+	5
CACAGGCCGCCGCAGCAGGNAG	NC_012012.3	8930748	CACAGGCCcaCtCAaCAGaAAG	+	5
CACAGGCCGCCGCAGCAGGNAG	NC_012012.3	15102928	CAaAGGtCtCCcCAGtAGGAAG	+	5
CACAGGCCGCCGCAGCAGGNAG	NC_012012.3	16712319	CACAttCCaCCGCcGCtGGCAG	+	5
CACAGGCCGCCGCAGCAGGNAG	NC_012013.3	297708	CtCAtGCCGgCGCgGCAGtTAG	-	5
CACAGGCCGCCGCAGCAGGNAG	NC_012013.3	2967362	CACAGGCtGCtGCtGgtGGCAG	+	5
CACAGGCCGCCGCAGCAGGNAG	NC_012013.3	4718371	CACAGGaaGCaGCAtgAGGTAG	-	5
CACAGGCCGCCGCAGCAGGNAG	NC_012013.3	4812125	CACctcCCGCCaCAGCAGcTAG	-	5
CACAGGCCGCCGCAGCAGGNAG	NC_012013.3	12645467	CACAGcCCcCCagAGCAGtCAG	-	5
CACAGGCCGCCGCAGCAGGNAG	NC_012013.3	15875121	CACAtGCCaCgGatGCAGGGAG	+	5
CACAGGCCGCCGCAGCAGGNAG	NC_012013.3	17520581	aACAGGCaGtaGCtGCAGGGAG	+	5
CACAGGCCGCCGCAGCAGGNAG	NC_012013.3	19236733	aACAGttCGCCGCAGCgaGGAG	+	5
CACAGGCCGCCGCAGCAGGNAG	NC_012013.3	19413412	CcCAGtCCGCCGCAtCAccGAG	+	5
CACAGGCCGCCGCAGCAGGNAG	NC_012014.3	7152500	aACAGcCCcCCGCAGCtGcTAG	+	5
CACAGGCCGCCGCAGCAGGNAG	NC_012014.3	8845687	CACAGGaaGCaGCAtgAGGTAG	+	5
CACAGGCCGCCGCAGCAGGNAG	NC_012014.3	16455247	CgCcGGCCGCCtCcGCAGtTAG	+	5
CACAGGCCGCCGCAGCAGGNAG	NC_012014.3	22183307	CtCAtGgCGCCGCAtCAaGAAG	+	5
CACAGGCCGCCGCAGCAGGNAG	NC_012014.3	22361156	CttAacCCGCCGCAGCAtGAAG	+	5
CACAGGCCGCCGCAGCAGGNAG	NC_012015.3	3595647	CAaAGGCCtCCGaAGgAGtGAG	+	5
CACAGGCCGCCGCAGCAGGNAG	NC_012015.3	5212189	CAgccGCCGCCGCcGCgGGGAG	-	5
CACAGGCCGCCGCAGCAGGNAG	NC_012015.3	6124938	CACAGGaaGCaGCAtgAGGTAG	+	5
CACAGGCCGCCGCAGCAGGNAG	NC_012015.3	14980617	CACAGGaaGCaGCAtgAGGTAG	-	5
CACAGGCCGCCGCAGCAGGNAG	NC_012015.3	17113509	CcCAtGCaGCCGCAtCAaGAAG	-	5
CACAGGCCGCCGCAGCAGGNAG	NC_012015.3	17261122	CcCAtGCaGCCGCAtCAaGAAG	-	5
CACAGGCCGCCGCAGCAGGNAG	NC_012015.3	19066918	CctAtGCCtCCGCAGtAGGAAG	+	5
CACAGGCCGCCGCAGCAGGNAG	NC_012015.3	19101958	CACAGGaaGCaGCAtgAGGTAG	-	5
CACAGGCCGCCGCAGCAGGNAG	NC_012016.3	1485962	agatGGCCGCCGCAGCAGcCAG	-	5
CACAGGCCGCCGCAGCAGGNAG	NC_012016.3	2686227	gACAGGCCGgaGgAGaAGGGAG	+	5
CACAGGCCGCCGCAGCAGGNAG	NC_012016.3	3452382	ttCAGGCCGCCGgAGaAaGGAG	+	5
CACAGGCCGCCGCAGCAGGNAG	NC_012016.3	15222914	aAtAaGCCGtCGCAGCAGGAAG	-	4
CACAGGCCGCCGCAGCAGGNAG	NC_012017.3	1978734	CACAGGtaGCCGaAGggGGAAG	-	5
CACAGGCCGCCGCAGCAGGNAG	NC_012017.3	4901853	CACcGGtCGCtGCAtCtGGAAG	-	5
CACAGGCCGCCGCAGCAGGNAG	NC_012017.3	6924026	CAttGGCCtCCtCAGgAGGCAG	+	5
CACAGGCCGCCGCAGCAGGNAG	NC_012017.3	7941093	CACAGGaaGCaGCAtgAGGTAG	+	5
CACAGGCCGCCGCAGCAGGNAG	NC_012017.3	12554432	CACgGGCCtCCaCtGCAGaCAG	-	5
CACAGGCCGCCGCAGCAGGNAG	NC_012018.3	939565	CACAGGaaGCaGCAtgAGGTAG	+	5
CACAGGCCGCCGCAGCAGGNAG	NC_012018.3	1756797	CAtgGGCaGCtGCAGCAaGAAG	+	5
CACAGGCCGCCGCAGCAGGNAG	NC_012018.3	3110059	tcCAGGCCGaaGCAGCcGGAAG	-	5
CACAGGCCGCCGCAGCAGGNAG	NC_012018.3	4759251	CAgAGGCgGCgGCAaCAtGAAG	-	5
CACAGGCCGCCGCAGCAGGNAG	NC_012018.3	7499860	gAgAGGCaGCCaCAGCAGcGAG	+	5
CACAGGCCGCCGCAGCAGGNAG	NC_012018.3	11974775	CACAGGaaGCaGCAtgAGGTAG	+	5
CACAGGCCGCCGCAGCAGGNAG	NC_012018.3	16585317	CACcGGCCGCCGCcGtccGAAG	-	5
CACAGGCCGCCGCAGCAGGNAG	NC_012018.3	16694264	CACcGGCCGCCGCcGtccGAAG	-	5
CACAGGCCGCCGCAGCAGGNAG	NC_012018.3	17988197	CAggGGCaGCaGCAGCAGaGAG	+	5
CACAGGCCGCCGCAGCAGGNAG	NC_012018.3	22330354	CACAGtCtGtCGgAGaAGGCAG	+	5
CACAGGCCGCCGCAGCAGGNAG	NC_012019.3	2085580	CAgAGGCacCgGCgGCAGGAAG	+	5
CACAGGCCGCCGCAGCAGGNAG	NC_012019.3	9856534	CACAGGaaGCaGCAtgAGGTAG	-	5
CACAGGCCGCCGCAGCAGGNAG	NC_012019.3	13354164	CACAGGaaGCaGCAtgAGGTAG	+	5
CACAGGCCGCCGCAGCAGGNAG	NC_012019.3	14846273	CAgttGCCGCCGCcGCgGGGAG	-	5
CACAGGCCGCCGCAGCAGGNAG	NC_012019.3	14918252	CACAGGaaGCaGCAtgAGGTAG	-	5
CACAGGCCGCCGCAGCAGGNAG	NC_012019.3	19253960	CtCAGGCCGCCGCcGCcaGCAG	+	4
CACAGGCCGCCGCAGCAGGNAG	NC_012019.3	19853989	CAaAGGCtGCatCAGgAGGCAG	+	5
CACAGGCCGCCGCAGCAGGNAG	NW_003724180.1	846596	CAgAtGCaGCaGCAGCAGcAAG	+	5
CACAGGCCGCCGCAGCAGGNAG	NC_012020.3	2300747	CACAGcCCcCCagAGCAGtCAG	+	5
CACAGGCCGCCGCAGCAGGNAG	NC_012020.3	3981957	CACAGaCtGttGCAGCgGGGAG	+	5
CACAGGCCGCCGCAGCAGGNAG	NC_012020.3	12446392	CAtAtGCCtCaGCAGtAGGAAG	+	5
CACAGGCCGCCGCAGCAGGNAG	NC_012020.3	12883867	CACAGGagGCtGtAGaAGGAAG	-	5
CACAGGCCGCCGCAGCAGGNAG	NC_012020.3	15622654	CACAaGCtGCCcCAaCcGGCAG	-	5
CACAGGCCGCCGCAGCAGGNAG	NC_012020.3	18792930	CAtAtGCCtCaGCAGtAGGAAG	+	5
CACAGGCCGCCGCAGCAGGNAG	NC_012020.3	20065106	CAagGGCaGCCGCAagAGGAAG	+	5
CACAGGCCGCCGCAGCAGGNAG	NC_012020.3	20542097	CtCAGGCaGCttCAGCAtGTAG	+	5
CACAGGCCGCCGCAGCAGGNAG	NC_012020.3	21474653	CACAaGCCaCaGaAGgAGGAAG	-	5
CACAGGCCGCCGCAGCAGGNAG	NC_012020.3	23384449	CAgcaGCaGCaGCAGCAGGAAG	-	5
CACAGGCCGCCGCAGCAGGNAG	NC_012020.3	23880593	aACAGGCCaatGCAGCtGGCAG	-	5
CACAGGCCGCCGCAGCAGGNAG	NC_012020.3	28136201	CAgAGGaaGCCcCAGaAGGAAG	+	5
CACAGGCCGCCGCAGCAGGNAG	NC_012020.3	28149220	CAgAGGaaGCCcCAGaAGGAAG	+	5
CACAGGCCGCCGCAGCAGGNAG	NC_012020.3	28152621	CAgAGGaaGCCcCAGaAGGAAG	+	5
CACAGGCCGCCGCAGCAGGNAG	NC_012020.3	28318839	CACAGGCCaaCGCAagAaGAAG	-	5
CACAGGCCGCCGCAGCAGGNAG	NC_012020.3	28354662	CACAGGCCaaCGCAagAaGAAG	-	5
CACAGGCCGCCGCAGCAGGNAG	NC_012020.3	28359107	CACAGGCCaaCGCAagAaGAAG	-	5
CACAGGCCGCCGCAGCAGGNAG	NC_012020.3	28658206	CtCAGGCCatCGCAGaAtGAAG	-	5
CACAGGCCGCCGCAGCAGGNAG	NC_012021.3	6167694	CACAGGaaGCaGCAtgAGGTAG	-	5
CACAGGCCGCCGCAGCAGGNAG	NC_012021.3	18819833	gACgaGaCGCaGCAGCAGGAAG	+	5
CACAGGCCGCCGCAGCAGGNAG	NC_012022.3	245040	gAgAaGCCGCaGCAGCAaGAAG	+	5
CACAGGCCGCCGCAGCAGGNAG	NC_012022.3	4947416	CACAGGaaGCaGCAtgAGGTAG	-	5
CACAGGCCGCCGCAGCAGGNAG	NC_012022.3	6671241	CACcGGCCGCCGCcGtccGAAG	-	5
CACAGGCCGCCGCAGCAGGNAG	NC_012022.3	14985462	CACAGGaaGCaGCAtgAGGTAG	+	5
CACAGGCCGCCGCAGCAGGNAG	NC_012022.3	16515052	CACAGGCCctCGtcaCAGGAAG	+	5
CACAGGCCGCCGCAGCAGGNAG	NC_012022.3	16952283	gACtGGCCGCaGCAGCAtaGAG	+	5
CACAGGCCGCCGCAGCAGGNAG	NC_012023.3	6905158	CACAaGCtGCCttAGCcGGAAG	-	5
CACAGGCCGCCGCAGCAGGNAG	NC_012023.3	10401256	CtCAGGCaGCaGCAGCtGGTAG	+	4
CACAGGCCGCCGCAGCAGGNAG	NC_012023.3	16013288	CACAGGaaGCaGCAtgAGGTAG	+	5
CACAGGCCGCCGCAGCAGGNAG	NC_012024.3	1070974	CACAGGaaGCaGCAtgAGGTAG	+	5
CACAGGCCGCCGCAGCAGGNAG	NC_012024.3	4183794	aACAaGCCaCCtCAGCAGtCAG	+	5
CACAGGCCGCCGCAGCAGGNAG	NC_012024.3	9427480	CACAGGCCttCatAaCAGGCAG	+	5
CACAGGCCGCCGCAGCAGGNAG	NC_012024.3	10909530	CACctGCtGCCGCAaCAGcCAG	+	5
CACAGGCCGCCGCAGCAGGNAG	NC_012024.3	10962289	CACAGtgaGtCGCAGCAGaAAG	+	5
CACAGGCCGCCGCAGCAGGNAG	NC_012024.3	19971844	gcCAaGCCcCCaCAGCAGGAAG	-	5
CACAGGCCGCCGCAGCAGGNAG	NC_012024.3	26330798	CACAGGaaGCaGCAtgAGGTAG	+	5
CACAGGCCGCCGCAGCAGGNAG	NW_003724189.1	708727	CACAcaCtGaCcCAGCAGGTAG	-	5
CACAGGCCGCCGCAGCAGGNAG	NW_003724191.1	1133958	CAtAtGCCtCCtCAGtAGGAAG	-	5
CACAGGCCGCCGCAGCAGGNAG	NC_012025.3	2954374	aAttGGCCGtCGCAtCAGGAAG	-	5
CACAGGCCGCCGCAGCAGGNAG	NC_012025.3	4888140	CACAGcCCcCCagAGCAGtCAG	+	5
CACAGGCCGCCGCAGCAGGNAG	NC_012025.3	14562665	CACAGcCCcCCagAGCAGtCAG	+	5
CACAGGCCGCCGCAGCAGGNAG	NC_012025.3	23330521	CACAaGCCGCCtaAaCcGGCAG	-	5
CACAGGCCGCCGCAGCAGGNAG	NW_003724247.1	17977	CACAtGgCGCgGCAGCtaGCAG	-	5
CACAGGCCGCCGCAGCAGGNAG	NW_003724275.1	3314	CACAGGaaGCaGCAtgAGGTAG	+	5
CACAGGCCGCCGCAGCAGGNAG	NW_003724683.1	4613	CACAGGaaGCaGCAtgAGGTAG	+	5
CACAGGCCGCCGCAGCAGGNAG	NW_003724196.1	473142	CACAGcCCcCCagAGCAGtCAG	-	5
CACAGGCCGCCGCAGCAGGNAG	NW_003724293.1	37382	CACAGGCtcCCGaAGagGGAAG	+	5
CACAGGCCGCCGCAGCAGGNAG	NW_003724207.1	250959	CACAGGaaGCaGCAtgAGGTAG	+	5
CACAGGCCGCCGCAGCAGGNAG	NW_003724663.1	2536	CACAGGaaGCaGCAtgAGGTAG	+	5
CACAGGCCGCCGCAGCAGGNAG	NW_003724663.1	3482	CACAGGaaGCaGCAtgAGGTAG	+	5
CACAGGCCGCCGCAGCAGGNAG	NC_012119.1	427604	aACgcGCCctCGCAGCAGGAAG	-	5

## Sheet: output_sgRNA3_NGA
on-target	Chromosome	Start	Off-target	Strand	Mis
CACAGGCCGCCGCAGCAGGNGA	NC_012007.3	3402806	CAgAaGCCtCCGCAGaAGaAGA	+	5
CACAGGCCGCCGCAGCAGGNGA	NC_012007.3	5110587	CAgAGGCCGgtGgAcCAGGGGA	+	5
CACAGGCCGCCGCAGCAGGNGA	NC_012007.3	6134291	gACAGGCCtCaGCAGaAGtGGA	+	5
CACAGGCCGCCGCAGCAGGNGA	NC_012007.3	10570727	CAaAaGCgGCaGCAGCAGcAGA	-	5
CACAGGCCGCCGCAGCAGGNGA	NC_012007.3	13270084	CAaAtGgCGCCGCtGCcGGGGA	+	5
CACAGGCCGCCGCAGCAGGNGA	NC_012007.3	13571765	CAaAtGgCGCCGttGCAGGGGA	+	5
CACAGGCCGCCGCAGCAGGNGA	NC_012007.3	14085052	CAaAtGgCGCCGCtGCcGGGGA	+	5
CACAGGCCGCCGCAGCAGGNGA	NC_012007.3	19752009	CAaAGGagGtgGCAGCAGGAGA	+	5
CACAGGCCGCCGCAGCAGGNGA	NW_003724154.1	394290	CAaAtGgCGCCGCtGCcGGGGA	-	5
CACAGGCCGCCGCAGCAGGNGA	NC_012008.3	593260	tACAGGCCtCCGgAGCtGaAGA	-	5
CACAGGCCGCCGCAGCAGGNGA	NC_012008.3	660468	CAgtcGCaGCCGCAGCAGcAGA	+	5
CACAGGCCGCCGCAGCAGGNGA	NC_012008.3	1969850	CtCAGGCtGgCagAGCAGGTGA	-	5
CACAGGCCGCCGCAGCAGGNGA	NC_012008.3	3404577	CACAaGagaCCGtAGCAGGAGA	-	5
CACAGGCCGCCGCAGCAGGNGA	NC_012008.3	3678673	CACAGGaaGtgaCAGCAGGTGA	-	5
CACAGGCCGCCGCAGCAGGNGA	NC_012008.3	4023989	CACAGGCttgaGaAGCAGGGGA	-	5
CACAGGCCGCCGCAGCAGGNGA	NC_012008.3	8115580	aAaAGGgCGtCGCtGCAGGGGA	+	5
CACAGGCCGCCGCAGCAGGNGA	NC_012008.3	8904721	CAaAtGgCGCCGCtGCcGGGGA	+	5
CACAGGCCGCCGCAGCAGGNGA	NC_012008.3	9256712	CAaAtGgCGCCGCtGCcGGGGA	+	5
CACAGGCCGCCGCAGCAGGNGA	NC_012008.3	10063721	CAaAtGgCGCCGCtGCcGGGGA	-	5
CACAGGCCGCCGCAGCAGGNGA	NC_012008.3	11634591	CtgAaGCtGCaGCAGCAGGCGA	-	5
CACAGGCCGCCGCAGCAGGNGA	NC_012008.3	12141136	CAaAtGgCGCCGCtGCcGGGGA	+	5
CACAGGCCGCCGCAGCAGGNGA	NC_012008.3	12347903	CAaAtGgCGCCGCtGCtGGGGA	-	5
CACAGGCCGCCGCAGCAGGNGA	NC_012008.3	12504417	CAaAtGgCGCCGCtGCcGGGGA	+	5
CACAGGCCGCCGCAGCAGGNGA	NC_012008.3	12795613	CAaAtGgCGCCGCtGCcGGGGA	-	5
CACAGGCCGCCGCAGCAGGNGA	NC_012008.3	12952842	CACAGGCtGCtGCAGgAttGGA	-	5
CACAGGCCGCCGCAGCAGGNGA	NC_012008.3	13032367	CcCAGGCCGCCaCctCAGcCGA	+	5
CACAGGCCGCCGCAGCAGGNGA	NC_012008.3	14370197	CtgAaGCtGCaGCAGCAGGCGA	+	5
CACAGGCCGCCGCAGCAGGNGA	NC_012009.3	692832	CACAatCaGCaGCAGCAGcAGA	+	5
CACAGGCCGCCGCAGCAGGNGA	NC_012009.3	2115746	CtCAGaCCaCCGgAGCAGaTGA	-	5
CACAGGCCGCCGCAGCAGGNGA	NC_012009.3	5470915	CggAGagCGCCGCAGCAGcAGA	-	5
CACAGGCCGCCGCAGCAGGNGA	NC_012009.3	6957566	CAacGtCCcCtGCAGCAGGTGA	-	5
CACAGGCCGCCGCAGCAGGNGA	NC_012009.3	7044831	aACAGGaacCCGCAGCAaGAGA	+	5
CACAGGCCGCCGCAGCAGGNGA	NC_012009.3	12621366	CggAGGCCGCCGCctgAGGTGA	+	5
CACAGGCCGCCGCAGCAGGNGA	NC_012009.3	15450110	CAatGtCCcCtGCAGCAGGTGA	-	5
CACAGGCCGCCGCAGCAGGNGA	NC_012009.3	16136769	CAaAtGgCGCCGCtGCcGGGGA	+	5
CACAGGCCGCCGCAGCAGGNGA	NC_012009.3	17008166	acCAcGCCGCaGgAGCAGGCGA	+	5
CACAGGCCGCCGCAGCAGGNGA	NC_012009.3	18746276	CAaAtGgCGCCGCtGCcGGGGA	-	5
CACAGGCCGCCGCAGCAGGNGA	NC_012010.3	2531829	CggAGGCCGaCGCAGgAGaGGA	+	5
CACAGGCCGCCGCAGCAGGNGA	NC_012010.3	7502344	CAaAtGaCGCCGCtGCcGGGGA	-	5
CACAGGCCGCCGCAGCAGGNGA	NC_012010.3	8389227	CAaAtGgCGCCGCtGCcGGGGA	+	5
CACAGGCCGCCGCAGCAGGNGA	NC_012010.3	9383823	gACAacCaGCCGCAGCAaGGGA	+	5
CACAGGCCGCCGCAGCAGGNGA	NC_012010.3	11648983	CACAGGCtGCtGCAGgActGGA	-	5
CACAGGCCGCCGCAGCAGGNGA	NC_012010.3	12558696	CAaAtGgCGCCGCtGCcGGGGA	-	5
CACAGGCCGCCGCAGCAGGNGA	NC_012010.3	12575990	CAaAtGgCGCCGCtGCcGGGGA	-	5
CACAGGCCGCCGCAGCAGGNGA	NC_012010.3	14027393	CAaAtGgCGCCGCtGCcGGGGA	+	5
CACAGGCCGCCGCAGCAGGNGA	NC_012010.3	14920264	CAaAtGgCGCCGCtGCcGGGGA	+	5
CACAGGCCGCCGCAGCAGGNGA	NC_012010.3	17501481	CAaAtGgCGCCGCtGCcGGGGA	+	5
CACAGGCCGCCGCAGCAGGNGA	NC_012010.3	18975301	CACAGGaaGCCaCAaCAGGGGA	-	4
CACAGGCCGCCGCAGCAGGNGA	NC_012011.3	2387286	CAgAGGCaGCCGCAGCcctGGA	-	5
CACAGGCCGCCGCAGCAGGNGA	NC_012011.3	10857489	CAacGGCCatCaCAGCAGGGGA	+	5
CACAGGCCGCCGCAGCAGGNGA	NC_012011.3	11323912	CAaAtGgCGCCGCtGCcGGGGA	+	5
CACAGGCCGCCGCAGCAGGNGA	NC_012011.3	11332551	CAaAtGgCGCCGCtGCcGGGGA	+	5
CACAGGCCGCCGCAGCAGGNGA	NC_012011.3	12517347	CAaAtGgCGCCGCtGCcGGGGA	+	5
CACAGGCCGCCGCAGCAGGNGA	NC_012011.3	12592953	CAacGtCCcCtGCAGCAGGTGA	+	5
CACAGGCCGCCGCAGCAGGNGA	NC_012011.3	12621942	CAaAtGgCGCCGCtGCcGGGGA	+	5
CACAGGCCGCCGCAGCAGGNGA	NC_012011.3	13580270	CACcGGtCGgCGCcGCcGGCGA	-	5
CACAGGCCGCCGCAGCAGGNGA	NC_012011.3	16067393	CAacGtCCcCtGCAGCAGGTGA	-	5
CACAGGCCGCCGCAGCAGGNGA	NC_012011.3	24744335	CACAaGCaGgCaCAGCAGcAGA	-	5
CACAGGCCGCCGCAGCAGGNGA	NC_012012.3	1512688	CAaAtGgCGCCGCtGCcGGGGA	-	5
CACAGGCCGCCGCAGCAGGNGA	NC_012012.3	1654576	aACAGGCaGCaGCAGCAGaAGA	-	4
CACAGGCCGCCGCAGCAGGNGA	NC_012012.3	3278870	aACAGGCCaCaGCAGCAcaAGA	-	5
CACAGGCCGCCGCAGCAGGNGA	NC_012012.3	6515513	CACAtGtCGCCaCcGCcGGCGA	-	5
CACAGGCCGCCGCAGCAGGNGA	NC_012012.3	9099468	CAaAGGCCGaCGCcGtAGtAGA	+	5
CACAGGCCGCCGCAGCAGGNGA	NC_012012.3	9457760	CAaAtGgCGCCGttGCAGGGGA	+	5
CACAGGCCGCCGCAGCAGGNGA	NC_012012.3	9911522	CAaAtGgCGCCGCtGCcGGGGA	-	5
CACAGGCCGCCGCAGCAGGNGA	NC_012012.3	10664711	CAaAtGgCGCCGCtGCtGGGGA	+	5
CACAGGCCGCCGCAGCAGGNGA	NC_012012.3	11126545	CAacGtCCcCtGCAGCAGGTGA	-	5
CACAGGCCGCCGCAGCAGGNGA	NC_012012.3	11888116	CAaAtGgCGCCGCtGCcGGGGA	+	5
CACAGGCCGCCGCAGCAGGNGA	NC_012012.3	15972890	CAaAtGgCGCCGCtGCcGGGGA	-	5
CACAGGCCGCCGCAGCAGGNGA	NC_012012.3	17723951	CACgGGCgGCaGCAGCAGcAGA	+	4
CACAGGCCGCCGCAGCAGGNGA	NC_012012.3	18033513	CACgGGCCaCaGCAGaAtGTGA	+	5
CACAGGCCGCCGCAGCAGGNGA	NC_012013.3	382067	CAgAGGCtGCaGCAGCAGaTGA	+	4
CACAGGCCGCCGCAGCAGGNGA	NC_012013.3	2178330	tACgaGCCaCCGCAGCAGGGGA	-	4
CACAGGCCGCCGCAGCAGGNGA	NC_012013.3	2955192	CAgAaGCaGCaGCAGCAGcAGA	-	5
CACAGGCCGCCGCAGCAGGNGA	NC_012013.3	3557452	CAgAGGCgGCacCAGCAGcAGA	+	5
CACAGGCCGCCGCAGCAGGNGA	NC_012013.3	5156157	CcaAGGgaGCCGgAGCAGGTGA	-	5
CACAGGCCGCCGCAGCAGGNGA	NC_012013.3	8234201	CACtGGCCGCttCAGCAatGGA	+	5
CACAGGCCGCCGCAGCAGGNGA	NC_012013.3	10649726	CAaAtGgCGCCGCtGCcGGGGA	+	5
CACAGGCCGCCGCAGCAGGNGA	NC_012013.3	12510203	CAaAtGgCGCCGCtGCcGGGGA	-	5
CACAGGCCGCCGCAGCAGGNGA	NC_012013.3	12868804	CAaAtGgCGCCGCtGCAaGGGA	-	5
CACAGGCCGCCGCAGCAGGNGA	NC_012013.3	12904388	CAaAtGgCGCCGCtGCAaGGGA	-	5
CACAGGCCGCCGCAGCAGGNGA	NC_012013.3	16313127	CACAcGCCaCCGCAGCAGaAGA	+	3
CACAGGCCGCCGCAGCAGGNGA	NC_012013.3	18004706	CggAcGCCGCCGCAGCcGaGGA	+	5
CACAGGCCGCCGCAGCAGGNGA	NC_012013.3	18296602	CcCAGGtCGCCGaAGgAGGCGA	+	4
CACAGGCCGCCGCAGCAGGNGA	NW_003724168.1	272047	CAaAtGgCGCCGCtGCtGGGGA	-	5
CACAGGCCGCCGCAGCAGGNGA	NW_003724168.1	405651	CAaAtGgCGCCGCtGCcGGGGA	-	5
CACAGGCCGCCGCAGCAGGNGA	NC_012014.3	780505	CAttGGCCaCCaCAGCAtGAGA	-	5
CACAGGCCGCCGCAGCAGGNGA	NC_012014.3	6673869	CAaAtGgCGCCGCtGCcGGGGA	-	5
CACAGGCCGCCGCAGCAGGNGA	NC_012014.3	6993891	CAaAtGgCGCCGCtGCcGGGGA	+	5
CACAGGCCGCCGCAGCAGGNGA	NC_012014.3	9378615	CAacGtCCcCtGCAGCAGGTGA	-	5
CACAGGCCGCCGCAGCAGGNGA	NC_012014.3	9842176	CAgAGGCCGCCGCttgAGGTGA	+	4
CACAGGCCGCCGCAGCAGGNGA	NC_012014.3	11927148	CACAaGCaGCtGCAGCAGcTGA	-	4
CACAGGCCGCCGCAGCAGGNGA	NC_012014.3	15260060	CACAGGCtGCCtCAGCtatGGA	+	5
CACAGGCCGCCGCAGCAGGNGA	NC_012014.3	17048144	CACAGGCCaCtGCcGCtaGAGA	-	5
CACAGGCCGCCGCAGCAGGNGA	NC_012014.3	17056988	CACAGGCCaCtGCcGCtaGAGA	-	5
CACAGGCCGCCGCAGCAGGNGA	NC_012014.3	17097574	CACgaGCaGCCaCAGCAaGTGA	-	5
CACAGGCCGCCGCAGCAGGNGA	NC_012014.3	17165120	CACAGcCCtCCtCAGCAaGTGA	-	4
CACAGGCCGCCGCAGCAGGNGA	NC_012014.3	18644590	aACAGGCgGCaGaAGCAGaAGA	-	5
CACAGGCCGCCGCAGCAGGNGA	NC_012014.3	19983062	CACtGaCCGCtGCAGCAtcAGA	+	5
CACAGGCCGCCGCAGCAGGNGA	NC_012014.3	20732017	CcCAcGCCGCCGgAGaAtGAGA	-	5
CACAGGCCGCCGCAGCAGGNGA	NC_012015.3	983123	CAaAtGgCGCCGCtGCcGGGGA	+	5
CACAGGCCGCCGCAGCAGGNGA	NC_012015.3	998224	CggAGGCCGCCGCctgAGGTGA	+	5
CACAGGCCGCCGCAGCAGGNGA	NC_012015.3	1334230	CggAGGCCGCCGCttgAGGTGA	+	5
CACAGGCCGCCGCAGCAGGNGA	NC_012015.3	1519579	CAacGGCaGCCaCAGCAGcAGA	+	5
CACAGGCCGCCGCAGCAGGNGA	NC_012015.3	1657877	CcggcGCCGCCGCAGCAGcAGA	+	5
CACAGGCCGCCGCAGCAGGNGA	NC_012015.3	3582280	ggCAGGCCGaaGCAGCAaGTGA	-	5
CACAGGCCGCCGCAGCAGGNGA	NC_012015.3	3709933	CACAGGCtaCCcCAtCAGaTGA	+	5
CACAGGCCGCCGCAGCAGGNGA	NC_012015.3	5458072	CtgAGGCgGCCGCtGCAGcTGA	-	5
CACAGGCCGCCGCAGCAGGNGA	NC_012015.3	5950293	aAtAGGCCaCtGCAGCAGtGGA	+	5
CACAGGCCGCCGCAGCAGGNGA	NC_012015.3	6934313	CAgcGGCtGCaGCAGCAGaTGA	-	5
CACAGGCCGCCGCAGCAGGNGA	NC_012015.3	7345652	acCAGGCCaCCaCAGCAaGTGA	+	5
CACAGGCCGCCGCAGCAGGNGA	NC_012015.3	9801224	CAacGGCCatCaCAGCAGGGGA	+	5
CACAGGCCGCCGCAGCAGGNGA	NC_012015.3	11861029	CAaAtGgCGCCGCtGCcGGGGA	-	5
CACAGGCCGCCGCAGCAGGNGA	NC_012015.3	15514952	CAaAtGgCGCCGCtGCcGGGGA	-	5
CACAGGCCGCCGCAGCAGGNGA	NC_012015.3	15536776	CAaAtGgCGCCGCtGCcGGGGA	-	5
CACAGGCCGCCGCAGCAGGNGA	NC_012015.3	19739169	CAaAtGgCGCCGttGCAGGGGA	+	5
CACAGGCCGCCGCAGCAGGNGA	NC_012016.3	615064	CtCAGGCaGCCGatGCtGGTGA	-	5
CACAGGCCGCCGCAGCAGGNGA	NC_012016.3	1758335	CACAtGCCtCaGCAGCAGcAGA	-	4
CACAGGCCGCCGCAGCAGGNGA	NC_012016.3	3731071	tAgAGGCgGCCGCgGCtGGAGA	-	5
CACAGGCCGCCGCAGCAGGNGA	NC_012016.3	3831841	CAaAtGgCGCCGCtGCcGGGGA	-	5
CACAGGCCGCCGCAGCAGGNGA	NC_012016.3	4256965	CggAGGCCGCCGCctaAGGTGA	+	5
CACAGGCCGCCGCAGCAGGNGA	NC_012016.3	6069126	CAaAtGgCGCCGttGCAGGGGA	+	5
CACAGGCCGCCGCAGCAGGNGA	NC_012016.3	6193227	aACAatCtGCCGCAGCcGGAGA	-	5
CACAGGCCGCCGCAGCAGGNGA	NC_012016.3	9328513	CAaAtGgCGCCGCtGCcGGGGA	-	5
CACAGGCCGCCGCAGCAGGNGA	NC_012016.3	9802539	CAaAtGgCGCCGCtGCcGGGGA	-	5
CACAGGCCGCCGCAGCAGGNGA	NC_012016.3	13236872	gACAGGCaGCaGCAaaAGGTGA	+	5
CACAGGCCGCCGCAGCAGGNGA	NC_012016.3	16490405	CACAGGgCaCaGCtGCAGcTGA	+	5
CACAGGCCGCCGCAGCAGGNGA	NC_012016.3	17275239	CAtgGGCCcCCaCAGaAGGAGA	-	5
CACAGGCCGCCGCAGCAGGNGA	NC_012017.3	448812	CAgAGGagGCtGCAGCtGGTGA	-	5
CACAGGCCGCCGCAGCAGGNGA	NC_012017.3	829586	gAaAcGCCGCCGgAGCcGGAGA	-	5
CACAGGCCGCCGCAGCAGGNGA	NC_012017.3	1088039	CcCAGGCCGCgGCAcCAccGGA	+	5
CACAGGCCGCCGCAGCAGGNGA	NC_012017.3	1728111	CtCcGGCgGCCGCAGacGGTGA	-	5
CACAGGCCGCCGCAGCAGGNGA	NC_012017.3	2779990	CACAGGCtGCCcCAGgAcaGGA	+	5
CACAGGCCGCCGCAGCAGGNGA	NC_012017.3	3709111	CcCAGtCCGCCtCcGCAGaTGA	-	5
CACAGGCCGCCGCAGCAGGNGA	NC_012017.3	9306983	CAacGtCCcCtGCAGCAGGTGA	-	5
CACAGGCCGCCGCAGCAGGNGA	NC_012017.3	11082548	CAaAtGgCGCCGCtGCcGGGGA	+	5
CACAGGCCGCCGCAGCAGGNGA	NC_012017.3	11369834	aAgAGGCtGCCGCAGCActTGA	+	5
CACAGGCCGCCGCAGCAGGNGA	NC_012017.3	11436243	CAaAtGgCGCCGCtGCcGGGGA	+	5
CACAGGCCGCCGCAGCAGGNGA	NC_012017.3	11540227	CAaAtGgCGCCGCtGCcGGGGA	-	5
CACAGGCCGCCGCAGCAGGNGA	NC_012017.3	15236979	CAatGtCCcCtGCAGCAGGTGA	+	5
CACAGGCCGCCGCAGCAGGNGA	NC_012017.3	16474235	acCAcGCCGCaGgAGCAGGCGA	+	5
CACAGGCCGCCGCAGCAGGNGA	NC_012017.3	17861773	CACAGGCCcaCtCAGCtaGAGA	+	5
CACAGGCCGCCGCAGCAGGNGA	NC_012018.3	5747589	CAaAtGgCGCCGCtGCcGGGGA	+	5
CACAGGCCGCCGCAGCAGGNGA	NC_012018.3	9621392	CACcaGCgGCtGCAGCcGGCGA	-	5
CACAGGCCGCCGCAGCAGGNGA	NC_012018.3	11395452	CAacGGCCatCaCAGCAGGGGA	+	5
CACAGGCCGCCGCAGCAGGNGA	NC_012018.3	12101090	CAaAtGgCGCCGCtGCcGGGGA	-	5
CACAGGCCGCCGCAGCAGGNGA	NC_012018.3	14575515	CAaAtGgCGCCGCtGCcGGGGA	-	5
CACAGGCCGCCGCAGCAGGNGA	NC_012018.3	15974922	CAaAtGgCGCCGCtGCcGGGGA	+	5
CACAGGCCGCCGCAGCAGGNGA	NC_012018.3	16758520	CtgAaGCtGCaGCAGCAGGCGA	+	5
CACAGGCCGCCGCAGCAGGNGA	NC_012018.3	17672447	CAaAtGgCGCCGCtGCcGGGGA	-	5
CACAGGCCGCCGCAGCAGGNGA	NC_012018.3	19079202	CAacGtCCcCtGCAGCAGGTGA	-	5
CACAGGCCGCCGCAGCAGGNGA	NC_012018.3	22280597	CcCcGGCCGCCGgAGgAGtCGA	-	5
CACAGGCCGCCGCAGCAGGNGA	NC_012019.3	1293136	CACAcGCtaCtGCAGCAGtTGA	-	5
CACAGGCCGCCGCAGCAGGNGA	NC_012019.3	1482638	CAaAtGgCGCCGCtGCcGGGGA	+	5
CACAGGCCGCCGCAGCAGGNGA	NC_012019.3	1751982	CACcGGCCcCaGCAaCAtGTGA	-	5
CACAGGCCGCCGCAGCAGGNGA	NC_012019.3	3282697	CAaAGtCCGaCGCgtCAGGGGA	+	5
CACAGGCCGCCGCAGCAGGNGA	NC_012019.3	4979203	CAaAtGgCGCCGCtGCcGGGGA	+	5
CACAGGCCGCCGCAGCAGGNGA	NC_012019.3	8324391	CAacGGCCatCaCAGCAGGGGA	-	5
CACAGGCCGCCGCAGCAGGNGA	NC_012019.3	9397583	ttgAGGCtGCCGCAGgAGGTGA	+	5
CACAGGCCGCCGCAGCAGGNGA	NC_012019.3	9944797	CACAaGgCGCCGaAGgAGcAGA	+	5
CACAGGCCGCCGCAGCAGGNGA	NC_012019.3	12344630	CAaAtGgCGCCGCAGCcGGGGA	-	4
CACAGGCCGCCGCAGCAGGNGA	NC_012019.3	13721981	CAaAtGgCGCCGCtGCcGGGGA	+	5
CACAGGCCGCCGCAGCAGGNGA	NC_012019.3	22527734	CAaAtGgCGCCGttGCAGGGGA	+	5
CACAGGCCGCCGCAGCAGGNGA	NW_003724180.1	846521	CAgAtGCaGCaGCAGCAGcAGA	+	5
CACAGGCCGCCGCAGCAGGNGA	NW_003724180.1	846503	CAgAtGCaGCaGCAGCAGcAGA	+	5
CACAGGCCGCCGCAGCAGGNGA	NC_012020.3	339775	CACAaGCCaCCGatGgAGGTGA	-	5
CACAGGCCGCCGCAGCAGGNGA	NC_012020.3	1939003	CggcGGCaGCaGCAGCAGGAGA	+	5
CACAGGCCGCCGCAGCAGGNGA	NC_012020.3	4357156	CACtGGCCGCaGagGaAGGAGA	-	5
CACAGGCCGCCGCAGCAGGNGA	NC_012020.3	5178925	CAaAtGaCGCCGCtGCcGGGGA	-	5
CACAGGCCGCCGCAGCAGGNGA	NC_012020.3	7482508	CAgcaGCCGCaGCAGCAGcCGA	-	5
CACAGGCCGCCGCAGCAGGNGA	NC_012020.3	7751537	CAaAtGgCGCCGCtGCcGGGGA	+	5
CACAGGCCGCCGCAGCAGGNGA	NC_012020.3	11655590	CAacGtCCcCtGCAGCAGGTGA	-	5
CACAGGCCGCCGCAGCAGGNGA	NC_012020.3	13417625	CAaAtGgCGCCGCtGCcGGAGA	+	5
CACAGGCCGCCGCAGCAGGNGA	NC_012020.3	15324327	CACAaGaaGCaGCAGCAtGGGA	-	5
CACAGGCCGCCGCAGCAGGNGA	NC_012020.3	15456665	CACAaGaaGCaGCAGCAtGGGA	-	5
CACAGGCCGCCGCAGCAGGNGA	NC_012020.3	16842802	aAgAGGCCGCCGCAGCgctTGA	+	5
CACAGGCCGCCGCAGCAGGNGA	NC_012020.3	18409317	CggAGGCCGCCGCttgAGGTGA	+	5
CACAGGCCGCCGCAGCAGGNGA	NC_012020.3	18741744	CAatGtCCcCtGCAGCAGGTGA	-	5
CACAGGCCGCCGCAGCAGGNGA	NC_012020.3	19498608	ggaAGGCCGtCGCAGCgGGAGA	+	5
CACAGGCCGCCGCAGCAGGNGA	NC_012020.3	19831499	CAaAtGgCGCCGCtGCcGGGGA	+	5
CACAGGCCGCCGCAGCAGGNGA	NC_012020.3	22448126	CAacGtCCcCtGCAGCAGGTGA	+	5
CACAGGCCGCCGCAGCAGGNGA	NC_012020.3	23827423	CACAGGCtGCaGCAGgAttGGA	+	5
CACAGGCCGCCGCAGCAGGNGA	NC_012020.3	24624004	CACAaGCCtCCGaAtCtGGTGA	-	5
CACAGGCCGCCGCAGCAGGNGA	NC_012020.3	24948616	CAaAGGgCGaaGCAGaAGGAGA	-	5
CACAGGCCGCCGCAGCAGGNGA	NC_012020.3	25204331	CACgcGtCaCCGCAtCAGGAGA	-	5
CACAGGCCGCCGCAGCAGGNGA	NC_012020.3	25979813	CAgAaGCgGCCGCgGaAGGCGA	+	5
CACAGGCCGCCGCAGCAGGNGA	NC_012020.3	28996519	CAaAtGgCGCCGCtGCcGGGGA	+	5
CACAGGCCGCCGCAGCAGGNGA	NC_012020.3	29003069	CAaAtGgCGCCGCtGCcGGGGA	+	5
CACAGGCCGCCGCAGCAGGNGA	NC_012021.3	403251	CAgAGGCCaCCtCtGgAGGGGA	-	5
CACAGGCCGCCGCAGCAGGNGA	NC_012021.3	774010	CAaAtGgCGCCGCtGCcGGGGA	-	5
CACAGGCCGCCGCAGCAGGNGA	NC_012021.3	4178060	CAatGtCCcCtGCAGCAGGTGA	+	5
CACAGGCCGCCGCAGCAGGNGA	NC_012021.3	5610737	CAaAtGgCGCCGCtGCcGGGGA	+	5
CACAGGCCGCCGCAGCAGGNGA	NC_012021.3	7789844	CAaAtGgCGCCGCtGCcGGGGA	-	5
CACAGGCCGCCGCAGCAGGNGA	NC_012021.3	8316135	CAacGtCCcCtGCAGCAGGTGA	-	5
CACAGGCCGCCGCAGCAGGNGA	NC_012021.3	12149616	acCAGGCtGCatCAGCAGGTGA	-	5
CACAGGCCGCCGCAGCAGGNGA	NC_012021.3	15797155	CACtGGCaGCaGCtGCAGcAGA	-	5
CACAGGCCGCCGCAGCAGGNGA	NC_012021.3	19666212	CAaAGaCCaCtGCAGCAtGAGA	-	5
CACAGGCCGCCGCAGCAGGNGA	NC_012022.3	1511752	CAaAtGgCGCCGCtGCcGGGGA	+	5
CACAGGCCGCCGCAGCAGGNGA	NC_012022.3	1511779	CAaAtGgCGCCGCtGCcGGGGA	+	5
CACAGGCCGCCGCAGCAGGNGA	NC_012022.3	1518082	CAaAtGgCGCCGCtGCcGGGGA	+	5
CACAGGCCGCCGCAGCAGGNGA	NC_012022.3	2042122	CACcGGtCGCCGCAaCctGGGA	+	5
CACAGGCCGCCGCAGCAGGNGA	NC_012022.3	2503589	CAaAtGgCGCCGCtGCcGGGGA	-	5
CACAGGCCGCCGCAGCAGGNGA	NC_012022.3	4169313	CAaAtGgCGCCGtcGCAGGGGA	-	5
CACAGGCCGCCGCAGCAGGNGA	NC_012022.3	4408005	CtgAaGCtGCaGCAGCAGGCGA	-	5
CACAGGCCGCCGCAGCAGGNGA	NC_012022.3	4519920	CAgAGcCaGCttCAGCAGGTGA	+	5
CACAGGCCGCCGCAGCAGGNGA	NC_012022.3	6571531	CAaAtGgCGCtGCtGCAGGAGA	-	5
CACAGGCCGCCGCAGCAGGNGA	NC_012022.3	7706715	CAacGtCCcCtGCAGCAGGTGA	-	5
CACAGGCCGCCGCAGCAGGNGA	NC_012022.3	8798685	CAaAtGgCGCCGCtGCcGGGGA	-	5
CACAGGCCGCCGCAGCAGGNGA	NC_012022.3	8918103	CAaAtGgCGCCGCtGCcGGGGA	-	5
CACAGGCCGCCGCAGCAGGNGA	NC_012022.3	9450637	CAaAtGgCGCCGCtGCcGGGGA	-	5
CACAGGCCGCCGCAGCAGGNGA	NC_012022.3	13539560	CAaAtGgCGCCGCtGCcGGGGA	+	5
CACAGGCCGCCGCAGCAGGNGA	NC_012022.3	17216980	tACAGcCCagCcCAGCAGGGGA	+	5
CACAGGCCGCCGCAGCAGGNGA	NC_012022.3	19834756	CAaAtGgCGCCGCtGCcGGGGA	+	5
CACAGGCCGCCGCAGCAGGNGA	NC_012022.3	20783518	CACcGGCCGCCGCtGgtGaGGA	-	5
CACAGGCCGCCGCAGCAGGNGA	NW_003724183.1	94285	CAaAtGgCGCCGCtGCcGGGGA	-	5
CACAGGCCGCCGCAGCAGGNGA	NC_012023.3	7980229	CggAGGCCGCCGCctgAGGTGA	+	5
CACAGGCCGCCGCAGCAGGNGA	NC_012023.3	13564761	CAggGGCgGCgGCAGCAGtAGA	+	5
CACAGGCCGCCGCAGCAGGNGA	NC_012023.3	15706308	CAaAtGgCGCCGCtGCcGGGGA	+	5
CACAGGCCGCCGCAGCAGGNGA	NC_012023.3	15706281	CAaAtGgCGCCGCtGCcGGGGA	+	5
CACAGGCCGCCGCAGCAGGNGA	NC_012024.3	5349529	CAaAGGCCtCCtCAaCAtGAGA	-	5
CACAGGCCGCCGCAGCAGGNGA	NC_012024.3	6466303	CggAGGCCGCCGCctgAGGTGA	+	5
CACAGGCCGCCGCAGCAGGNGA	NC_012024.3	7430680	CACAGaCtGCCatAGCAGcAGA	+	5
CACAGGCCGCCGCAGCAGGNGA	NC_012024.3	9078254	CAatGGCCGCCGgAagAGGAGA	+	5
CACAGGCCGCCGCAGCAGGNGA	NC_012024.3	12526485	CACAGGCCGgaGCttCAGcGGA	+	5
CACAGGCCGCCGCAGCAGGNGA	NC_012024.3	14934565	CAaAtGgCGCCGCtGCcGGGGA	+	5
CACAGGCCGCCGCAGCAGGNGA	NC_012024.3	15369732	CAaAtGgCGCCGCtGCtGGGGA	+	5
CACAGGCCGCCGCAGCAGGNGA	NC_012024.3	16451822	CAaAtGgCGCCGCtGCcGGGGA	-	5
CACAGGCCGCCGCAGCAGGNGA	NC_012024.3	16748518	CAaAGGCCGCCctAGtAtGGGA	-	5
CACAGGCCGCCGCAGCAGGNGA	NC_012024.3	16808716	CAaAtGgCGCCGCtGCcGGGGA	-	5
CACAGGCCGCCGCAGCAGGNGA	NC_012024.3	16934733	CAaAtGaCGCCGttGCAGGGGA	-	5
CACAGGCCGCCGCAGCAGGNGA	NC_012024.3	17566219	CAaAtGgCGCCGCtGCcGGGGA	+	5
CACAGGCCGCCGCAGCAGGNGA	NC_012024.3	17645535	CAaAtGgCGCCGCtGCcGGGGA	-	5
CACAGGCCGCCGCAGCAGGNGA	NC_012024.3	18176423	CAaAtGgCGCCGCtGCcGGGGA	+	5
CACAGGCCGCCGCAGCAGGNGA	NC_012024.3	21558921	CAaAtGgCGCCGCtGCcGGGGA	-	5
CACAGGCCGCCGCAGCAGGNGA	NC_012024.3	22959409	CAaAtGgCGCCGCtGCcGGGGA	-	5
CACAGGCCGCCGCAGCAGGNGA	NC_012024.3	24924841	CggAGGCCGCCGCctgAGGTGA	+	5
CACAGGCCGCCGCAGCAGGNGA	NC_012024.3	25027326	CAaAGGCCGtCcCgcCAGGCGA	-	5
CACAGGCCGCCGCAGCAGGNGA	NC_012024.3	26540802	CAacGcCCcCtGCAGCAGGTGA	-	5
CACAGGCCGCCGCAGCAGGNGA	NC_012024.3	26650481	CACAaGCCaCCGatGgAGGTGA	+	5
CACAGGCCGCCGCAGCAGGNGA	NC_012024.3	27572955	CACAGGCCaCtGCcaCAtGCGA	+	5
CACAGGCCGCCGCAGCAGGNGA	NC_012024.3	27824056	CAaAtGgCGCCGCtGCcGGGGA	+	5
CACAGGCCGCCGCAGCAGGNGA	NW_003724187.1	295347	CAaAtGgCGCCGCtGCcGGGGA	+	5
CACAGGCCGCCGCAGCAGGNGA	NW_003724187.1	619053	CAgAGGCCGCCaCAGCcaaGGA	-	5
CACAGGCCGCCGCAGCAGGNGA	NW_003724187.1	896402	CAgAGGCtGCCaCtGCAaGGGA	-	5
CACAGGCCGCCGCAGCAGGNGA	NW_003724187.1	1008352	CAatGtCCcCtGCAGCAGGTGA	-	5
CACAGGCCGCCGCAGCAGGNGA	NW_003724187.1	1040888	CACAGGCgttaGCAaCAGGTGA	+	5
CACAGGCCGCCGCAGCAGGNGA	NW_003724191.1	1536330	CAaAtGgCGCCGCtGCcGGGGA	+	5
CACAGGCCGCCGCAGCAGGNGA	NC_012025.3	2022439	CACcaGCaGCaGCAGCAGcTGA	-	5
CACAGGCCGCCGCAGCAGGNGA	NC_012025.3	5920782	CACAGGCaGCaGCtGCgGGAGA	-	4
CACAGGCCGCCGCAGCAGGNGA	NC_012025.3	5927952	CAgAGagaGCaGCAGCAGGAGA	-	5
CACAGGCCGCCGCAGCAGGNGA	NC_012025.3	7751383	CcCAGGCCtaaGCAGCAGaAGA	+	5
CACAGGCCGCCGCAGCAGGNGA	NC_012025.3	9012599	CACAGGCCaCtcCAGCAacGGA	-	5
CACAGGCCGCCGCAGCAGGNGA	NC_012025.3	10069690	CAaAtGgCGCCGCtGCcGGGGA	-	5
CACAGGCCGCCGCAGCAGGNGA	NC_012025.3	11356314	CAaAtGgCGCCGCtGCcGGGGA	+	5
CACAGGCCGCCGCAGCAGGNGA	NC_012025.3	11905882	CAaAtGgCGCCGCtGCcGGGGA	-	5
CACAGGCCGCCGCAGCAGGNGA	NC_012025.3	12359645	CAaAtGgCGCCGCtGCcGGGGA	+	5
CACAGGCCGCCGCAGCAGGNGA	NC_012025.3	13072678	CcCAGGCCGCCaCctCAGcCGA	-	5
CACAGGCCGCCGCAGCAGGNGA	NC_012025.3	13291879	CAatGtCCcCtGCAGCAGGTGA	+	5
CACAGGCCGCCGCAGCAGGNGA	NC_012025.3	14816428	CAaAtGgCGCCGCtGCcGGGGA	-	5
CACAGGCCGCCGCAGCAGGNGA	NC_012025.3	16499727	CAaAtGgCGCCGCtGCcGGGGA	+	5
CACAGGCCGCCGCAGCAGGNGA	NC_012025.3	17967627	CAaAtGgCGCCGCtGCcGGGGA	-	5
CACAGGCCGCCGCAGCAGGNGA	NC_012025.3	18163860	aAgAGGCCGCCGCAGCAcaTGA	-	4
CACAGGCCGCCGCAGCAGGNGA	NC_012025.3	18224000	aAgAGGCCGCCGCAGCAcaTGA	-	4
CACAGGCCGCCGCAGCAGGNGA	NC_012025.3	18256217	CAgAGGaCaCaGCAGCAGaTGA	+	5
CACAGGCCGCCGCAGCAGGNGA	NC_012025.3	18288974	CggAGGCCGCCGCctgAGGTGA	+	5
CACAGGCCGCCGCAGCAGGNGA	NC_012025.3	21867235	CAaAtGgCGCCGCtGCcGGGGA	-	5
CACAGGCCGCCGCAGCAGGNGA	NW_003724469.1	12202	CAatGtCCcCtGCAGCAGGTGA	-	5
CACAGGCCGCCGCAGCAGGNGA	NW_003724195.1	162141	CAaAtGgCGCCGCtGCcGGGGA	-	5
CACAGGCCGCCGCAGCAGGNGA	NW_003724195.1	537758	CAaAtGgCGCCGCtGCcGGGGA	+	5
CACAGGCCGCCGCAGCAGGNGA	NW_003724750.1	8833	CtCAGGCtGCtGCAtaAGGGGA	-	5
CACAGGCCGCCGCAGCAGGNGA	NW_003725940.1	1472	CAaAtGgCGCCGCtGCcGGGGA	-	5
CACAGGCCGCCGCAGCAGGNGA	NW_003724194.1	519292	CAaAtGgCGCCGCtGCcGGGGA	+	5
CACAGGCCGCCGCAGCAGGNGA	NW_003724194.1	536853	CAaAtGgCGCCGCtGCcGGGGA	-	5
CACAGGCCGCCGCAGCAGGNGA	NW_003724194.1	630154	CAaAtGgCGCCGCtGCcGGGGA	-	5
CACAGGCCGCCGCAGCAGGNGA	NW_003725688.1	1398	CAaAtGgCGCCGCtGCcGGGGA	-	5
CACAGGCCGCCGCAGCAGGNGA	NW_003724199.1	401124	CAaAtGgCGCCGCtGCcGGGGA	+	5
CACAGGCCGCCGCAGCAGGNGA	NW_003724199.1	448139	CAaAtGgCGCCGCtGCcGGGGA	-	5
CACAGGCCGCCGCAGCAGGNGA	NW_003724197.1	526331	CAaAtGgCGCCGCtGCcGGGGA	-	5
CACAGGCCGCCGCAGCAGGNGA	NW_003724196.1	136320	CAaAtGaCGCCGttGCAGGGGA	-	5
CACAGGCCGCCGCAGCAGGNGA	NW_003724196.1	235990	CAaAtGgCGCCGCtGCcGGAGA	+	5
CACAGGCCGCCGCAGCAGGNGA	NW_003724196.1	365025	CAaAtGgCGCCGCtGCcGGGGA	+	5
CACAGGCCGCCGCAGCAGGNGA	NW_003724196.1	412975	CAaAtGgCGCCGCtGCcGGGGA	-	5
CACAGGCCGCCGCAGCAGGNGA	NW_003724312.1	5067	CACAGaCCGCCGCtGCctcGGA	-	5
CACAGGCCGCCGCAGCAGGNGA	NW_003724236.1	8629	CAatGtCCcCtGCAGCAGGTGA	+	5
CACAGGCCGCCGCAGCAGGNGA	NW_003724265.1	49966	aAaAtGgCGCCGCtGCAGGGGA	-	5
CACAGGCCGCCGCAGCAGGNGA	NW_003724260.1	28088	CACAaGCCaCCGaAGgAGaTGA	+	5
CACAGGCCGCCGCAGCAGGNGA	NW_003724200.1	353108	CAaAtGgCGCCGCtGCcGGGGA	+	5
CACAGGCCGCCGCAGCAGGNGA	NW_003724374.1	23301	aAgtGGCCGCCGCcGCcGGCGA	+	5
CACAGGCCGCCGCAGCAGGNGA	NW_003724374.1	47399	aAgtGGCCGCCGCcGCcGGCGA	+	5
CACAGGCCGCCGCAGCAGGNGA	NW_003724192.1	231474	CAaAtGgCGCCGCtGCcGGGGA	-	5
CACAGGCCGCCGCAGCAGGNGA	NW_003724192.1	593530	CAaAtGgCGCCGCtGCcGGGGA	+	5
CACAGGCCGCCGCAGCAGGNGA	NW_003724413.1	29438	CAaAtGgCGCCGCtGCcGGGGA	+	5
CACAGGCCGCCGCAGCAGGNGA	NW_003724738.1	8731	CACAGaCCGCCGCtGCctcGGA	-	5
CACAGGCCGCCGCAGCAGGNGA	NW_003724455.1	23029	CAacGtCCcCtGCAGCAGGTGA	-	5
CACAGGCCGCCGCAGCAGGNGA	NC_012119.1	278790	CcCAGGaCGgtGCgGCAGGGGA	+	5

## Sheet: output_sgRNA3_NGG
on-target	Chromosome	Start	Off-target	Strand	Mis
CACAGGCCGCCGCAGCAGGNGG	NC_012007.3	512952	CACcaGCaGCaGCcGCAGGCGG	-	5
CACAGGCCGCCGCAGCAGGNGG	NC_012007.3	1380121	CACgcGCCGCCctAGCgGGAGG	-	5
CACAGGCCGCCGCAGCAGGNGG	NC_012007.3	21505915	CACccGCCGCtGCAGgcGGCGG	-	5
CACAGGCCGCCGCAGCAGGNGG	NC_012007.3	21505918	aACcacCCGCCGCtGCAGGCGG	-	5
CACAGGCCGCCGCAGCAGGNGG	NC_012008.3	1041783	CACgaGCCGCCGCAtCtGaTGG	-	5
CACAGGCCGCCGCAGCAGGNGG	NC_012008.3	4226711	CACcGGCgGCaGgAGgAGGAGG	-	5
CACAGGCCGCCGCAGCAGGNGG	NC_012008.3	4232305	CACcaGCaGCgGCAGCAGGAGG	-	4
CACAGGCCGCCGCAGCAGGNGG	NC_012008.3	6131835	CcCgcGCaGCCGgAGCAGGTGG	-	5
CACAGGCCGCCGCAGCAGGNGG	NC_012008.3	9040744	gACAGtaCtCCGgAGCAGGTGG	+	5
CACAGGCCGCCGCAGCAGGNGG	NC_012008.3	14194884	gACAGtaCtCCGgAGCAGGTGG	+	5
CACAGGCCGCCGCAGCAGGNGG	NC_012008.3	16027074	CACAGGCCGCacCAtCccGAGG	+	5
CACAGGCCGCCGCAGCAGGNGG	NC_012009.3	9136705	CtCAccCCGCaaCAGCAGGAGG	-	5
CACAGGCCGCCGCAGCAGGNGG	NC_012009.3	18402647	CAgccGCtGCCcCAGCAGGGGG	-	5
CACAGGCCGCCGCAGCAGGNGG	NC_012009.3	19338844	CACAGGaCGCCtCgGgAtGGGG	+	5
CACAGGCCGCCGCAGCAGGNGG	NW_003724155.1	452402	CtCcGGtCGCCGgAGgAGGAGG	+	5
CACAGGCCGCCGCAGCAGGNGG	NC_012010.3	1822416	CACAtGCaGCCcaAGaAGGTGG	-	5
CACAGGCCGCCGCAGCAGGNGG	NC_012010.3	2067664	CcgAGGCgcCCGaAGCAGGCGG	-	5
CACAGGCCGCCGCAGCAGGNGG	NC_012010.3	4344604	aAaAGGtgGCtGCAGCAGGAGG	-	5
CACAGGCCGCCGCAGCAGGNGG	NC_012010.3	8544981	CACAGGCCGCacCAtCccGAGG	-	5
CACAGGCCGCCGCAGCAGGNGG	NC_012010.3	22994837	CggAGGCCtCCGCAGCAGaGGG	-	4
CACAGGCCGCCGCAGCAGGNGG	NC_012011.3	4454033	CACAGctCGCCGCAtCgGtCGG	+	5
CACAGGCCGCCGCAGCAGGNGG	NC_012011.3	6557329	CACAcaCaGCCttAGCAGGTGG	+	5
CACAGGCCGCCGCAGCAGGNGG	NC_012011.3	6724266	tcgAaGCCGCCGCAGCAGtCGG	+	5
CACAGGCCGCCGCAGCAGGNGG	NC_012011.3	14028907	CAatcGCCGCCGCAaCAGcAGG	+	5
CACAGGCCGCCGCAGCAGGNGG	NC_012011.3	18042288	gACAGtaCtCCGgAGCAGGTGG	-	5
CACAGGCCGCCGCAGCAGGNGG	NC_012011.3	24726717	aACAGGCaGCaGtAGCAGcAGG	+	5
CACAGGCCGCCGCAGCAGGNGG	NC_012012.3	1661550	CgCtGGgaGCaGCAGCAGGAGG	-	5
CACAGGCCGCCGCAGCAGGNGG	NC_012012.3	3888959	CAatGGCtGCtGCAGCAGtGGG	+	5
CACAGGCCGCCGCAGCAGGNGG	NC_012012.3	16794669	CACcGGCaGCtGCtGCgGGGGG	+	5
CACAGGCCGCCGCAGCAGGNGG	NC_012012.3	17233261	CtCcGGCaGCCGCgGCAGcCGG	+	5
CACAGGCCGCCGCAGCAGGNGG	NC_012012.3	17233285	ttCAGGtCGCCGCAGCAGcCGG	+	4
CACAGGCCGCCGCAGCAGGNGG	NC_012012.3	18589004	gACAGtaCtCCGgAGCAGGTGG	+	5
CACAGGCCGCCGCAGCAGGNGG	NC_012012.3	18652925	CAgAaGCCaCCGCAGgcGGAGG	-	5
CACAGGCCGCCGCAGCAGGNGG	NC_012013.3	261078	tACAGGaaGaaGCAGCAGGAGG	+	5
CACAGGCCGCCGCAGCAGGNGG	NC_012013.3	1094268	CAaccGCCGCCGCcGCtGGAGG	-	5
CACAGGCCGCCGCAGCAGGNGG	NC_012013.3	2107146	CACAtGCtGCtGCtGCAGtTGG	+	5
CACAGGCCGCCGCAGCAGGNGG	NC_012013.3	4036463	CAtAGGCCGCCcaAGCttGAGG	+	5
CACAGGCCGCCGCAGCAGGNGG	NC_012013.3	5816733	CACAGaCCtgtGCAGtAGGTGG	-	5
CACAGGCCGCCGCAGCAGGNGG	NC_012013.3	6222726	ttaAGGCCtCtGCAGCAGGAGG	+	5
CACAGGCCGCCGCAGCAGGNGG	NC_012013.3	6252733	CAacaGCaGtCGCAGCAGGAGG	-	5
CACAGGCCGCCGCAGCAGGNGG	NC_012013.3	8234067	CACgaGCaGCCtCAGCAtGAGG	-	5
CACAGGCCGCCGCAGCAGGNGG	NC_012013.3	16322744	CAgcaGCCGCaGCAGCAGcTGG	+	5
CACAGGCCGCCGCAGCAGGNGG	NC_012013.3	17017127	CAgAGGCCGCCGCAatActCGG	-	5
CACAGGCCGCCGCAGCAGGNGG	NC_012013.3	18384319	CACAtGaaGCtGCAGCAGGTGG	+	4
CACAGGCCGCCGCAGCAGGNGG	NC_012013.3	19804691	CACAGGCtGCCttAGCttGCGG	-	5
CACAGGCCGCCGCAGCAGGNGG	NC_012013.3	20981568	CACAtGCCaCCaCcaCAGGAGG	-	5
CACAGGCCGCCGCAGCAGGNGG	NW_003724168.1	322808	gACAGtaCtCCGgAGCAGGTGG	+	5
CACAGGCCGCCGCAGCAGGNGG	NC_012014.3	4203278	CACAGGCtGCCGgcGgcGGTGG	+	5
CACAGGCCGCCGCAGCAGGNGG	NC_012014.3	10519759	tAgAGaCCGCCGCAaCAGcTGG	+	5
CACAGGCCGCCGCAGCAGGNGG	NC_012014.3	17669133	CAtgGGCCaCCGCAaCAGcTGG	-	5
CACAGGCCGCCGCAGCAGGNGG	NC_012014.3	20399437	CAgAaGCtGCaGCAGCAGcTGG	-	5
CACAGGCCGCCGCAGCAGGNGG	NC_012014.3	20636619	CtgtcGCCGCCGCAGCAGtTGG	-	5
CACAGGCCGCCGCAGCAGGNGG	NC_012014.3	22262641	CACAaGCtGCtGCtGCAGtGGG	-	5
CACAGGCCGCCGCAGCAGGNGG	NC_012015.3	482652	CACtGtCCGCCGgAGCcGGAGG	+	4
CACAGGCCGCCGCAGCAGGNGG	NC_012015.3	1496604	gACAGtaCtCCGgAGCAGGTGG	+	5
CACAGGCCGCCGCAGCAGGNGG	NC_012015.3	3062429	CAtcGtCCGCCGCcGCAtGCGG	+	5
CACAGGCCGCCGCAGCAGGNGG	NC_012015.3	12397117	gACAGtaCtCCGgAGCAGGTGG	-	5
CACAGGCCGCCGCAGCAGGNGG	NC_012015.3	19430365	CAagGGCgGCgGCAGCAGcAGG	-	5
CACAGGCCGCCGCAGCAGGNGG	NC_012015.3	21840401	CAgcaGCaGCaGCAGCAGGCGG	-	5
CACAGGCCGCCGCAGCAGGNGG	NC_012016.3	6774903	CAgcaGCaGCaGCAGCAGGAGG	-	5
CACAGGCCGCCGCAGCAGGNGG	NC_012016.3	11117452	CttAaGCCGtCtCAGCAGGAGG	+	5
CACAGGCCGCCGCAGCAGGNGG	NC_012016.3	11495613	CACtGGgCtCCtCAGCAGaAGG	+	5
CACAGGCCGCCGCAGCAGGNGG	NC_012016.3	14224658	CAgAGGgCGCtGCAGgtGGCGG	-	5
CACAGGCCGCCGCAGCAGGNGG	NC_012017.3	3685662	CAgAGcCCaCCGCcGCtGGTGG	-	5
CACAGGCCGCCGCAGCAGGNGG	NC_012018.3	5452811	CtCAccCCGCaaCAGCAGGAGG	-	5
CACAGGCCGCCGCAGCAGGNGG	NC_012018.3	9343589	CACAGcCgGCaGacGCAGGCGG	+	5
CACAGGCCGCCGCAGCAGGNGG	NC_012018.3	11618571	tACAGcCaGCCGgAGgAGGGGG	+	5
CACAGGCCGCCGCAGCAGGNGG	NC_012018.3	20150918	gAatGGCtGCtGCAGCAGGCGG	+	5
CACAGGCCGCCGCAGCAGGNGG	NC_012018.3	22478717	CAggGGCaGgtGCAGCAGGCGG	-	5
CACAGGCCGCCGCAGCAGGNGG	NC_012019.3	802161	gAgAGGCCGCCGCgGCcGGTGG	+	4
CACAGGCCGCCGCAGCAGGNGG	NC_012019.3	1742874	tcCAGGCCGCtGCcGCAtGGGG	+	5
CACAGGCCGCCGCAGCAGGNGG	NC_012019.3	2107149	CAgAaGCtGCtGCAGCAGcAGG	+	5
CACAGGCCGCCGCAGCAGGNGG	NC_012019.3	3783785	CACAGGCCGCacCAtCccGAGG	+	5
CACAGGCCGCCGCAGCAGGNGG	NC_012019.3	3819586	tACtGGCtGCCGgAGCAGcCGG	-	5
CACAGGCCGCCGCAGCAGGNGG	NC_012019.3	4222118	CcCAtGCCGCtGCAGCcaGCGG	+	5
CACAGGCCGCCGCAGCAGGNGG	NC_012019.3	9032862	CcCAaGCCGCCGCAGgAacCGG	-	5
CACAGGCCGCCGCAGCAGGNGG	NC_012019.3	14247495	CACAtGttGCtGCAGCAGtGGG	+	5
CACAGGCCGCCGCAGCAGGNGG	NC_012019.3	21332926	CcCAGGtCGCaGCcGtAGGTGG	-	5
CACAGGCCGCCGCAGCAGGNGG	NC_012019.3	23850255	CACtGaCCGCCGgAGggGGAGG	-	5
CACAGGCCGCCGCAGCAGGNGG	NC_012020.3	307714	CAgcGGCCGCaGCtGCAGcAGG	+	5
CACAGGCCGCCGCAGCAGGNGG	NC_012020.3	7181581	gACAGtaCtCCGgAGCAGGTGG	+	5
CACAGGCCGCCGCAGCAGGNGG	NC_012020.3	9636162	gACAGtaCtCCGgAGCAGGTGG	+	5
CACAGGCCGCCGCAGCAGGNGG	NC_012020.3	16120634	CACAGtaCtCCcCAcCAGGGGG	-	5
CACAGGCCGCCGCAGCAGGNGG	NC_012020.3	18467072	CACAGcCCGCCcCtcCAGcTGG	-	5
CACAGGCCGCCGCAGCAGGNGG	NC_012020.3	18600194	gACAGtaCtCCGgAGCAGGTGG	-	5
CACAGGCCGCCGCAGCAGGNGG	NC_012020.3	22780461	CACAcGCatCCtgAGCAGGGGG	+	5
CACAGGCCGCCGCAGCAGGNGG	NC_012020.3	28243117	CAgAGGCCGCgGacGCAGtTGG	-	5
CACAGGCCGCCGCAGCAGGNGG	NC_012020.3	30081149	CACAcaCCGCtGCAGtAGcTGG	+	5
CACAGGCCGCCGCAGCAGGNGG	NC_012021.3	5030386	CcCAGGtCGCgGCcGtAGGTGG	-	5
CACAGGCCGCCGCAGCAGGNGG	NC_012021.3	7653218	gACAGtaCtCCGgAGCAGGTGG	+	5
CACAGGCCGCCGCAGCAGGNGG	NC_012021.3	12566652	aACAGaCgGCtGCAGaAGGAGG	-	5
CACAGGCCGCCGCAGCAGGNGG	NC_012021.3	15986701	CACAGGCCGCCaaAaCAaaTGG	-	5
CACAGGCCGCCGCAGCAGGNGG	NC_012021.3	17288815	aAaAGGCCttCGCAtCAGGAGG	-	5
CACAGGCCGCCGCAGCAGGNGG	NC_012021.3	17368561	aAatGGCgGCCGCAGCcGGAGG	+	5
CACAGGCCGCCGCAGCAGGNGG	NC_012022.3	2187870	aAgAGGaCGCCGgAGCAGaTGG	-	5
CACAGGCCGCCGCAGCAGGNGG	NC_012022.3	3678634	CAtgaGCtGCCGCtGCAGGGGG	-	5
CACAGGCCGCCGCAGCAGGNGG	NC_012022.3	9076503	CAaAGGCgGCgGCAGCAGcAGG	-	4
CACAGGCCGCCGCAGCAGGNGG	NC_012022.3	19479326	CACAGGCCGCCGCAGCAGGCGG	-	0	target 3
CACAGGCCGCCGCAGCAGGNGG	NC_012022.3	21497315	agCAGcCCGaCGaAGCAGGTGG	+	5
CACAGGCCGCCGCAGCAGGNGG	NC_012023.3	180049	gACAGGCtGCaGCAGaAGaCGG	+	5
CACAGGCCGCCGCAGCAGGNGG	NC_012023.3	275321	CAtAaGaCGaCGgAGCAGGAGG	+	5
CACAGGCCGCCGCAGCAGGNGG	NC_012023.3	407191	gACAGGCaGCgGgAGCtGGAGG	+	5
CACAGGCCGCCGCAGCAGGNGG	NC_012024.3	363717	CAaAGcCCGCCtCAaCAaGTGG	-	5
CACAGGCCGCCGCAGCAGGNGG	NC_012024.3	2303178	CcgcGGCCGCCGCtGCAaGGGG	+	5
CACAGGCCGCCGCAGCAGGNGG	NC_012024.3	2545618	CACAGGCtGCgGCAaCtcGTGG	+	5
CACAGGCCGCCGCAGCAGGNGG	NC_012024.3	5310064	gAgtGGCaGCaGCAGCAGGAGG	-	5
CACAGGCCGCCGCAGCAGGNGG	NC_012024.3	7541296	gACAtGCCGtCGCAGtAaGTGG	-	5
CACAGGCCGCCGCAGCAGGNGG	NC_012024.3	11175498	aACAGGgCaCgGCAGCtGGAGG	-	5
CACAGGCCGCCGCAGCAGGNGG	NC_012024.3	17295749	CgCAGGatGCCGCAGCcGGTGG	-	4
CACAGGCCGCCGCAGCAGGNGG	NC_012024.3	24512875	CACtcctCGCtGCAGCAGGGGG	+	5
CACAGGCCGCCGCAGCAGGNGG	NC_012024.3	29217126	CACAcGCCGgCGCgtgAGGGGG	-	5
CACAGGCCGCCGCAGCAGGNGG	NW_003724191.1	673281	aAaAGGtgGCCGCAGaAGGGGG	-	5
CACAGGCCGCCGCAGCAGGNGG	NW_003724190.1	177628	CACgGGCtGgCGaAGCAGtGGG	-	5
CACAGGCCGCCGCAGCAGGNGG	NW_003724190.1	270065	CACgcGtaGCCGgAGCAGGTGG	+	5
CACAGGCCGCCGCAGCAGGNGG	NC_012025.3	443217	gACAGtaCtCCGgAGCAGGTGG	-	5
CACAGGCCGCCGCAGCAGGNGG	NC_012025.3	4181905	CACtGGCCGgCGCcGgAGGCGG	-	4
CACAGGCCGCCGCAGCAGGNGG	NC_012025.3	7758109	CcCAGGCatCaGCAGCAGcAGG	+	5
CACAGGCCGCCGCAGCAGGNGG	NC_012025.3	18298407	CAacaGCaGCaGCAGCAGGAGG	+	5
CACAGGCCGCCGCAGCAGGNGG	NC_012025.3	19608259	CACAGGgCGCtcaAGtAGGAGG	-	5
CACAGGCCGCCGCAGCAGGNGG	NC_012025.3	21697356	aAgtcGCCGCCGCAGCAGGTGG	+	4
CACAGGCCGCCGCAGCAGGNGG	NW_003724231.1	175151	CACAGcCCGCCcCtcCAGcTGG	-	5
CACAGGCCGCCGCAGCAGGNGG	NW_003724300.1	26576	CACgtGCtGCCGCAGCtGcAGG	+	5
CACAGGCCGCCGCAGCAGGNGG	NW_003724482.1	7005	CAaAaGCtGCCaaAGCAGGCGG	-	5
CACAGGCCGCCGCAGCAGGNGG	NW_003725147.1	1822	CtCAccCCGCaaCAGCAGGAGG	+	5
CACAGGCCGCCGCAGCAGGNGG	NW_003724287.1	62593	CtCAccCCGCaaCAGCAGGAGG	-	5
CACAGGCCGCCGCAGCAGGNGG	NW_003724206.1	206107	agCcGtCCGCgGCAGCAGGCGG	+	5
CACAGGCCGCCGCAGCAGGNGG	NW_003724216.1	195196	CcCAtGCCGCgGCAGCAaaGGG	-	5
CACAGGCCGCCGCAGCAGGNGG	NW_003724235.1	186964	CtCAccCCGCaaCAGCAGGAGG	-	5
CACAGGCCGCCGCAGCAGGNGG	NW_003724243.1	122415	CAaAGaCaagCGCAGCAGGGGG	-	5
CACAGGCCGCCGCAGCAGGNGG	NW_003724305.1	39479	CAaAaGCtGCCaaAGCAGGCGG	-	5
CACAGGCCGCCGCAGCAGGNGG	NW_003724323.1	60839	CAaAaGCtGCCaaAGCAGGCGG	+	5
CACAGGCCGCCGCAGCAGGNGG	NW_003725463.1	224	CtCAccCCGCaaCAGCAGGAGG	+	5
CACAGGCCGCCGCAGCAGGNGG	NW_003725217.1	1741	CtCAccCCGCaGCAGCAGGAGG	+	4
CACAGGCCGCCGCAGCAGGNGG	NC_012119.1	365977	CAaAGaCaagCGCAGCAGGGGG	+	5

## Sheet: output_sgRNA4_NAG
on-target	Chromosome	Start	Off-target	Strand	Mis
AGTCTCCACGCTCGCTCAGNAG	NC_012007.3	3670288	tGTCTtCACcCTCGCatAGGAG	+	5
AGTCTCCACGCTCGCTCAGNAG	NC_012007.3	5089599	AGTCTCCACcCaatCTCtGGAG	-	5
AGTCTCCACGCTCGCTCAGNAG	NC_012007.3	14674196	AGTCcCCAtGCTgatTCAGTAG	-	5
AGTCTCCACGCTCGCTCAGNAG	NC_012007.3	17365614	AccCTCCACcCTCaaTCAGAAG	+	5
AGTCTCCACGCTCGCTCAGNAG	NC_012007.3	19055776	AGTCTgCtCGCTCGtTgAGAAG	+	4
AGTCTCCACGCTCGCTCAGNAG	NC_012007.3	20013844	AGTCTCtAtGCTtGCTagGGAG	+	5
AGTCTCCACGCTCGCTCAGNAG	NC_012007.3	21016751	gGTCTCCACcCTCctgCAGCAG	+	5
AGTCTCCACGCTCGCTCAGNAG	NC_012007.3	22824397	AGTCTtCtaaCTCGCTCAtAAG	-	5
AGTCTCCACGCTCGCTCAGNAG	NC_012008.3	2111729	AGTCTCCAtctTCcCTCtGAAG	-	5
AGTCTCCACGCTCGCTCAGNAG	NC_012008.3	17897344	AGTCTgCACtCTacCTaAGAAG	+	5
AGTCTCCACGCTCGCTCAGNAG	NC_012009.3	1964147	AGTtTCCACGgTttCTCAGTAG	-	4
AGTCTCCACGCTCGCTCAGNAG	NC_012009.3	5098213	AGTaTCCtCttTgGCTCAGTAG	-	5
AGTCTCCACGCTCGCTCAGNAG	NC_012009.3	7762228	AtTtTCCAttCTCtCTCAGAAG	+	5
AGTCTCCACGCTCGCTCAGNAG	NC_012009.3	11456184	cGTCTCCAtGgTCaaTCAGAAG	+	5
AGTCTCCACGCTCGCTCAGNAG	NC_012009.3	19070500	AGaCaCagCaCTCGCTCAGGAG	-	5
AGTCTCCACGCTCGCTCAGNAG	NC_012010.3	2001543	AGTtTCCAtGactGCTCAGGAG	+	5
AGTCTCCACGCTCGCTCAGNAG	NC_012010.3	5870920	tGTCcCCACGCTCttTCAcTAG	+	5
AGTCTCCACGCTCGCTCAGNAG	NC_012010.3	13991343	AGTCTCCACaCTaaCTatGGAG	-	5
AGTCTCCACGCTCGCTCAGNAG	NC_012010.3	14918127	ttTCTCatCGCTCGaTCAGTAG	+	5
AGTCTCCACGCTCGCTCAGNAG	NC_012010.3	15295184	AGTCTCCAaGaTgaCTCAGAAG	+	4
AGTCTCCACGCTCGCTCAGNAG	NC_012010.3	16213445	gGTCTCCACcCTCctgCAGTAG	-	5
AGTCTCCACGCTCGCTCAGNAG	NC_012010.3	19418437	tGggTCCACGCTCcCTCAaAAG	+	5
AGTCTCCACGCTCGCTCAGNAG	NC_012010.3	20951549	AtTCTCtACGaTCGCTgtGGAG	+	5
AGTCTCCACGCTCGCTCAGNAG	NC_012011.3	403436	gtTtTCaACGCTtGCTCAGAAG	+	5
AGTCTCCACGCTCGCTCAGNAG	NC_012011.3	1149007	AGTCTCCAaGCgCtCTCttGAG	+	5
AGTCTCCACGCTCGCTCAGNAG	NC_012011.3	4853080	AcTCTCCgCGCTatCTCAcAAG	-	5
AGTCTCCACGCTCGCTCAGNAG	NC_012011.3	4869395	AaTCTCCACaCTgGCTatGCAG	-	5
AGTCTCCACGCTCGCTCAGNAG	NC_012011.3	9818467	AGTgTCCAtGCTaGCTtAaGAG	-	5
AGTCTCCACGCTCGCTCAGNAG	NC_012011.3	14952064	gGTCTaCtCaCTtGCTCAGAAG	-	5
AGTCTCCACGCTCGCTCAGNAG	NC_012011.3	22602906	AGTCaCCAaatTaGCTCAGAAG	+	5
AGTCTCCACGCTCGCTCAGNAG	NC_012011.3	24492466	AaTtTCCACtCTCctTCAGCAG	+	5
AGTCTCCACGCTCGCTCAGNAG	NW_003724158.1	203401	gGgCTtCACGCTgGCcCAGAAG	-	5
AGTCTCCACGCTCGCTCAGNAG	NC_012012.3	568270	AGaacCCAtGCTCGCTCtGGAG	-	5
AGTCTCCACGCTCGCTCAGNAG	NC_012012.3	2811591	AaTCTtCACGaTCtCTgAGTAG	+	5
AGTCTCCACGCTCGCTCAGNAG	NC_012012.3	4064876	AGTCcCCAaGtTaGCcCAGAAG	+	5
AGTCTCCACGCTCGCTCAGNAG	NC_012012.3	5555673	AccCTCCAaaCTCtCTCAGAAG	+	5
AGTCTCCACGCTCGCTCAGNAG	NC_012012.3	7563107	AcTCTCaAtGCTaGaTCAGCAG	-	5
AGTCTCCACGCTCGCTCAGNAG	NC_012012.3	8201880	AGTtTCaACaCTCtCcCAGCAG	+	5
AGTCTCCACGCTCGCTCAGNAG	NC_012012.3	12183532	AcTCTCtAaGCTacCTCAGAAG	+	5
AGTCTCCACGCTCGCTCAGNAG	NC_012012.3	14281024	AGTCcCCgaGCTCaCcCAGCAG	+	5
AGTCTCCACGCTCGCTCAGNAG	NC_012013.3	4588782	AGaCcaaACGCTaGCTCAGAAG	+	5
AGTCTCCACGCTCGCTCAGNAG	NC_012013.3	4918784	AGTCcCCAaGCTaGCgCAtAAG	-	5
AGTCTCCACGCTCGCTCAGNAG	NC_012013.3	5819841	gGTCTCCcCaCTCtCTCtGCAG	+	5
AGTCTCCACGCTCGCTCAGNAG	NC_012013.3	13414164	AGTCTCCAaGCcttCTtAGAAG	-	5
AGTCTCCACGCTCGCTCAGNAG	NC_012013.3	15915329	AGTtTCCACGCgaagTCAGAAG	+	5
AGTCTCCACGCTCGCTCAGNAG	NC_012013.3	18186764	tGTgTCCtCGCTCtCTCtGGAG	-	5
AGTCTCCACGCTCGCTCAGNAG	NC_012014.3	1682314	AagCTCCAtGCTaGCTaAGAAG	-	5
AGTCTCCACGCTCGCTCAGNAG	NC_012014.3	2791579	tcTCaCCACtCTCaCTCAGAAG	-	5
AGTCTCCACGCTCGCTCAGNAG	NC_012014.3	8428990	AGTCTCCAaGgTgGCTCgaAAG	+	5
AGTCTCCACGCTCGCTCAGNAG	NC_012014.3	9793803	cGTCTCCtCGtTCGCTtAtCAG	-	5
AGTCTCCACGCTCGCTCAGNAG	NC_012014.3	11664173	AGTtTCCACtCTtGtaCAGTAG	-	5
AGTCTCCACGCTCGCTCAGNAG	NC_012014.3	14085097	tGTCTCCACtCTCtCcCAaCAG	+	5
AGTCTCCACGCTCGCTCAGNAG	NC_012014.3	17137442	AGTgTagACGCTCGCaaAGAAG	-	5
AGTCTCCACGCTCGCTCAGNAG	NC_012014.3	19486806	AGTCcCCgtGCTCaCcCAGCAG	-	5
AGTCTCCACGCTCGCTCAGNAG	NC_012014.3	19850357	AGTCcCCACagTgGCcCAGTAG	-	5
AGTCTCCACGCTCGCTCAGNAG	NC_012015.3	588641	AaTtTCCtCGCTCaCTgAGGAG	+	5
AGTCTCCACGCTCGCTCAGNAG	NC_012015.3	8624264	gaTCTCCACGCTgcCTCAaAAG	-	5
AGTCTCCACGCTCGCTCAGNAG	NC_012015.3	8646141	gaTCTCCACGCTgcCTCAaAAG	-	5
AGTCTCCACGCTCGCTCAGNAG	NC_012015.3	13481970	gGTCTCCAaGaTgGCTCAaAAG	-	5
AGTCTCCACGCTCGCTCAGNAG	NC_012016.3	1559443	AGTCTCCgCGaTttCTCAaAAG	-	5
AGTCTCCACGCTCGCTCAGNAG	NC_012016.3	2717133	AGTCTCatCGCTCGggCAaTAG	-	5
AGTCTCCACGCTCGCTCAGNAG	NC_012016.3	7513922	AGgacCCAtGCTaGCTCAGAAG	+	5
AGTCTCCACGCTCGCTCAGNAG	NC_012016.3	12400095	AGTCTCCACGaaCaCTCgcAAG	+	5
AGTCTCCACGCTCGCTCAGNAG	NC_012016.3	16128753	AGTCTCCAaagTgGCTCAGAAG	-	4
AGTCTCCACGCTCGCTCAGNAG	NC_012016.3	16141860	AGTCTCCAaagTgGCTCAGAAG	-	4
AGTCTCCACGCTCGCTCAGNAG	NC_012017.3	1146554	AGgCTCCACcCTCGCgCgaCAG	-	5
AGTCTCCACGCTCGCTCAGNAG	NC_012017.3	3537906	AaTCTCCACGCTCttTgtGAAG	-	5
AGTCTCCACGCTCGCTCAGNAG	NC_012017.3	5913771	AaTCTCCcCaCTtGCcCAGTAG	-	5
AGTCTCCACGCTCGCTCAGNAG	NC_012017.3	8357541	AGaCTCCAtGCTaGCTtAGGAG	+	4
AGTCTCCACGCTCGCTCAGNAG	NC_012017.3	11028080	AGaCTCCAtGCTtGCTgAcGAG	-	5
AGTCTCCACGCTCGCTCAGNAG	NC_012017.3	14034212	AGTCTCCAaGaTgGCTCAtAAG	-	4
AGTCTCCACGCTCGCTCAGNAG	NC_012017.3	18263355	AGgaTCtACGCTaGCTaAGAAG	-	5
AGTCTCCACGCTCGCTCAGNAG	NC_012018.3	974775	AtaCTCCAtGCTaGCTaAGTAG	-	5
AGTCTCCACGCTCGCTCAGNAG	NC_012018.3	3435784	AcaCTCCACGCTtaCTCAcTAG	-	5
AGTCTCCACGCTCGCTCAGNAG	NC_012018.3	4818546	AGgaTCCAtGCTaGCTCAGGAG	-	4
AGTCTCCACGCTCGCTCAGNAG	NC_012018.3	7250886	AGgaTCCAtGCTaGCTCAaGAG	+	5
AGTCTCCACGCTCGCTCAGNAG	NC_012018.3	10037468	gGTCTCCACcgTgGtTCAGCAG	-	5
AGTCTCCACGCTCGCTCAGNAG	NC_012018.3	21060748	AGcCcCCtCGCTCcaTCAGGAG	-	5
AGTCTCCACGCTCGCTCAGNAG	NW_003724177.1	134003	AGTCTCCAtGgTgGCTCAaAAG	+	4
AGTCTCCACGCTCGCTCAGNAG	NW_003724177.1	143371	AGTCTCCAaGgTgGCTCAaAAG	+	4
AGTCTCCACGCTCGCTCAGNAG	NC_012019.3	9170296	tGTCaCCACtCTCtaTCAGCAG	-	5
AGTCTCCACGCTCGCTCAGNAG	NC_012020.3	612907	AGTCTtCAtGCatGCTgAGTAG	+	5
AGTCTCCACGCTCGCTCAGNAG	NC_012020.3	1027606	AGaCTCCgaGCatGCTCAGAAG	-	5
AGTCTCCACGCTCGCTCAGNAG	NC_012020.3	2263590	cGcCTCCACGCgCtCTCAcGAG	+	5
AGTCTCCACGCTCGCTCAGNAG	NC_012020.3	5867462	AtTCTaCAaGCTCGacCAGGAG	-	5
AGTCTCCACGCTCGCTCAGNAG	NC_012020.3	7707716	AagCTCCAtGCTaGCTaAGAAG	-	5
AGTCTCCACGCTCGCTCAGNAG	NC_012020.3	16029613	AGTCTCCAaGgTgGCTCAtAAG	-	4
AGTCTCCACGCTCGCTCAGNAG	NC_012020.3	27313058	AGTaTCCAgaCTCGgTCAGAAG	-	4
AGTCTCCACGCTCGCTCAGNAG	NC_012021.3	2981137	AtTCaaCAtGCTCGtTCAGAAG	+	5
AGTCTCCACGCTCGCTCAGNAG	NC_012021.3	9151475	AGTCTCCAaGgTgGCTtAaAAG	-	5
AGTCTCCACGCTCGCTCAGNAG	NC_012021.3	11586219	AagCTCCAtGCTaGCTaAGAAG	-	5
AGTCTCCACGCTCGCTCAGNAG	NC_012021.3	14618023	AGTCTCCAtGtTattTCAGTAG	-	5
AGTCTCCACGCTCGCTCAGNAG	NC_012021.3	18192378	gGTaTCtACGCatGCTCAGTAG	-	5
AGTCTCCACGCTCGCTCAGNAG	NC_012022.3	3379230	AGTCTCCAaagTgGCTCAaAAG	+	5
AGTCTCCACGCTCGCTCAGNAG	NC_012022.3	3841264	AaTCTCCAtcCTgGCaCAGGAG	-	5
AGTCTCCACGCTCGCTCAGNAG	NC_012022.3	10047504	AGTtTCCtCGCaCtCTaAGAAG	+	5
AGTCTCCACGCTCGCTCAGNAG	NC_012022.3	13432415	tGgCTCCttGCTCGCTgAGTAG	-	5
AGTCTCCACGCTCGCTCAGNAG	NC_012022.3	17564858	AGTtTCCAtGCTaGCaCAaCAG	+	5
AGTCTCCACGCTCGCTCAGNAG	NC_012023.3	3530080	AcTCaCCACcCTCcCTCAGAAG	+	4
AGTCTCCACGCTCGCTCAGNAG	NC_012023.3	5201553	tGTCTCCAaGaTCtCcCAGGAG	+	5
AGTCTCCACGCTCGCTCAGNAG	NC_012023.3	6042473	AcaCTaCAtGCcCGCTCAGGAG	-	5
AGTCTCCACGCTCGCTCAGNAG	NC_012023.3	15880257	AGTCcCCAaGgTgGCTtAGAAG	+	5
AGTCTCCACGCTCGCTCAGNAG	NC_012024.3	2405325	cGTCTCgAaGgTtGCTCAGGAG	+	5
AGTCTCCACGCTCGCTCAGNAG	NC_012024.3	3415608	AGTCTCaAgGaTtGCTaAGCAG	+	5
AGTCTCCACGCTCGCTCAGNAG	NC_012024.3	3717014	AGTaTCCcCGaTaGCTCAaCAG	-	5
AGTCTCCACGCTCGCTCAGNAG	NC_012024.3	9084244	AGgCTCgAaGCTtGgTCAGAAG	+	5
AGTCTCCACGCTCGCTCAGNAG	NC_012024.3	9705133	AGTCTCCttGCTttaTCAGAAG	+	5
AGTCTCCACGCTCGCTCAGNAG	NC_012024.3	10806376	AaTCTCCAtaCTtcCTCAGAAG	-	5
AGTCTCCACGCTCGCTCAGNAG	NC_012024.3	11228677	AGTCTCCACcgcCGCTgAaGAG	+	5
AGTCTCCACGCTCGCTCAGNAG	NC_012024.3	11497741	AGcagCCAtGCTCGCTCAtCAG	-	5
AGTCTCCACGCTCGCTCAGNAG	NC_012024.3	17839036	cGcCTCCACGCgCtCTCAcGAG	-	5
AGTCTCCACGCTCGCTCAGNAG	NC_012024.3	22693752	AGTtTCCttGCatGCTCAGCAG	-	5
AGTCTCCACGCTCGCTCAGNAG	NC_012024.3	24099771	AGTtTCCttGCaCGCTCAGTAG	+	4
AGTCTCCACGCTCGCTCAGNAG	NC_012024.3	25351171	AGTCTCCAtGCTCatgaAGTAG	-	5
AGTCTCCACGCTCGCTCAGNAG	NC_012024.3	26058855	gGTCTCCAtGCTCaCTCtcAAG	+	5
AGTCTCCACGCTCGCTCAGNAG	NC_012024.3	26396101	AGTCcCCgCGCTCagcCAGCAG	+	5
AGTCTCCACGCTCGCTCAGNAG	NC_012025.3	3100948	AGcCTCtAtGCTaGCTtAGGAG	+	5
AGTCTCCACGCTCGCTCAGNAG	NC_012025.3	3882556	AGTtTCCAtGCTaGCTtAaTAG	+	5
AGTCTCCACGCTCGCTCAGNAG	NC_012025.3	4278213	AtTCTaCACtCTCcCTCAtAAG	-	5
AGTCTCCACGCTCGCTCAGNAG	NC_012025.3	4431423	AtTCTaCACtCTCcCTCAtAAG	-	5
AGTCTCCACGCTCGCTCAGNAG	NC_012025.3	5992470	AcTCTCCACtgTCcCTCcGAAG	+	5
AGTCTCCACGCTCGCTCAGNAG	NC_012025.3	11364936	AGTtTggAtGCTCGCTtAGCAG	+	5
AGTCTCCACGCTCGCTCAGNAG	NC_012025.3	11543436	AGTtTggAtGCTCGCTtAGCAG	+	5
AGTCTCCACGCTCGCTCAGNAG	NC_012025.3	12090347	AGTtTggAtGCTCGCTtAGCAG	+	5
AGTCTCCACGCTCGCTCAGNAG	NC_012025.3	12275701	AGTtTggAtGCTCGCTtAGCAG	+	5
AGTCTCCACGCTCGCTCAGNAG	NC_012025.3	15177876	AGTtTggAtGCTCGCTtAGCAG	+	5
AGTCTCCACGCTCGCTCAGNAG	NW_003724251.1	118992	AGcCcCCAaGCagGCTCAGTAG	+	5
AGTCTCCACGCTCGCTCAGNAG	NW_003724362.1	3911	AGTaTCCAtGCaCcaTCAGCAG	-	5
AGTCTCCACGCTCGCTCAGNAG	NW_003724250.1	106945	AGTaTCCAtGCaCcaTCAGCAG	-	5
AGTCTCCACGCTCGCTCAGNAG	NW_003724459.1	24550	AGTtTCCACctTCcCTCAaAAG	+	5
AGTCTCCACGCTCGCTCAGNAG	NW_003724197.1	457587	AGatTCCAaGCaCGCTCAtAAG	-	5
AGTCTCCACGCTCGCTCAGNAG	NW_003724418.1	16348	AGTtTCCAaGCTaaCTCAtGAG	+	5
AGTCTCCACGCTCGCTCAGNAG	NW_003725014.1	2120	AGTCTCCAtGCTCatgaAGTAG	-	5
AGTCTCCACGCTCGCTCAGNAG	NW_003725119.1	1908	AGTCTCCAtGCTCatgaAGTAG	+	5
AGTCTCCACGCTCGCTCAGNAG	NW_003724234.1	61042	AaTCTCaAtGCTCatTCAGGAG	-	5
AGTCTCCACGCTCGCTCAGNAG	NW_003724276.1	48053	gaTCTCCACGCTgcCTCAaAAG	+	5
AGTCTCCACGCTCGCTCAGNAG	NW_003724383.1	35440	AaTCTCaAtGCTCatTCAGGAG	+	5
AGTCTCCACGCTCGCTCAGNAG	NW_003725024.1	258	AcTCTCaAtGCTaGaTCAGCAG	+	5

[truncated: 14 more sheets: output_sgRNA4_NGA, output_sgRNA4_NGG, output_sgRNA5_NAG, output_sgRNA5_NGA, output_sgRNA5_NGG, output_sgRNA6_NAG, output_sgRNA6_NGA, output_sgRNA6_NGG, output_sgRNA7_NAG, output_sgRNA7_NGA, output_sgRNA7_NGG, output_sgRNA8_NAG, output_sgRNA8_NGA, output_sgRNA8_NGG]
