# Supplementary material for: Whole-genome sequencing reveals rare off-target mutations in CRISPR/Cas9-edited grapevine
Source: Hortic Res. 2021 May 1;8:114. doi: 10.1038/s41438-021-00549-4 (PMC8087786; doi:10.1038/s41438-021-00549-4)
Supplement: Supplementary file 4 — Dataset 2 [file 41438_2021_549_MOESM4_ESM.xlsx]

## Sheet: output_sgRNA1_NAG
ACATGACGCCCGTGAATCCTNNN	NC_012007.3	12167670	AgAcGAtGCCCcTGAAgCCTCAG	-	5
ACATGACGCCCGTGAATCCTNNN	NC_012007.3	19500469	ACATGAtGtgCcTGAcTCCTGAG	-	5
ACATGACGCCCGTGAATCCTNNN	NC_012008.3	1568277	ACATGACcCCCGTaAcTCCgGAG	+	4
ACATGACGCCCGTGAATCCTNNN	NC_012009.3	10340973	ACATGAaGCCCaTtAATCtgGAG	+	5
ACATGACGCCCGTGAATCCTNNN	NC_012009.3	10535077	ACATGAaGCCCaTtAATCtgGAG	+	5
ACATGACGCCCGTGAATCCTNNN	NC_012009.3	10810413	cCATGACtCCCtTGAATCgcCAG	-	5
ACATGACGCCCGTGAATCCTNNN	NC_012009.3	11089570	ACATGcCGCCtGgGAATaCaCAG	-	5
ACATGACGCCCGTGAATCCTNNN	NC_012010.3	5114890	ACATaAtGCtCtTGAATCtTGAG	+	5
ACATGACGCCCGTGAATCCTNNN	NC_012010.3	21401084	ACATGtCGaCtGTcAATCaTGAG	+	5
ACATGACGCCCGTGAATCCTNNN	NC_012011.3	4438748	ACATGACagtCGTaAATgCTGAG	+	5
ACATGACGCCCGTGAATCCTNNN	NC_012013.3	3051932	ACAaaAaGgCCcTGAATCCTAAG	+	5
ACATGACGCCCGTGAATCCTNNN	NC_012014.3	11458232	ACATGACGCCttTGgAaCCTTAG	+	4
ACATGACGCCCGTGAATCCTNNN	NC_012014.3	18358132	ACATGACGCCCcTcAAcCggCAG	-	5
ACATGACGCCCGTGAATCCTNNN	NC_012014.3	18386863	ACATGACGCCCcTcAAcCggCAG	-	5
ACATGACGCCCGTGAATCCTNNN	NC_012014.3	21718195	ACATGtCtCCtGgGcATCCTAAG	+	5
ACATGACGCCCGTGAATCCTNNN	NC_012015.3	10515748	ACcTGAaGCCCtaGAATCCcAAG	+	5
ACATGACGCCCGTGAATCCTNNN	NC_012016.3	5224521	caATGACaCCacTGAATCCTAAG	-	5
ACATGACGCCCGTGAATCCTNNN	NC_012016.3	6725199	ACATaACctCacTGAATCCTGAG	-	5
ACATGACGCCCGTGAATCCTNNN	NC_012018.3	2168532	AaATGAaGCagGTGAATCgTAAG	+	5
ACATGACGCCCGTGAATCCTNNN	NC_012018.3	7148345	ACAaGACcCCCcTtAtTCCTTAG	-	5
ACATGACGCCCGTGAATCCTNNN	NC_012018.3	21509090	ACATGAtGCtCcTGAtgCCTCAG	+	5
ACATGACGCCCGTGAATCCTNNN	NC_012019.3	1916757	ACATGAttgCCaTGgATCCTAAG	+	5
ACATGACGCCCGTGAATCCTNNN	NC_012019.3	5535194	ACATcAtGCCCcTGAAcCCcGAG	-	5
ACATGACGCCCGTGAATCCTNNN	NC_012019.3	16646374	ACATGcCaCtCtTcAATCCTAAG	-	5
ACATGACGCCCGTGAATCCTNNN	NC_012019.3	19918306	gCATGcaGCCCtTGAATtCTCAG	-	5
ACATGACGCCCGTGAATCCTNNN	NC_012019.3	19939308	gCATGctGCCCtTGAATtCTCAG	-	5
ACATGACGCCCGTGAATCCTNNN	NW_003724178.1	517535	AaAgGACaCCCGTagATCCTCAG	+	5
ACATGACGCCCGTGAATCCTNNN	NC_012020.3	6246543	ACATGAtGCaaGctAATCCTAAG	-	5
ACATGACGCCCGTGAATCCTNNN	NC_012020.3	16431528	ACATGAaGaCCGaGcAcCCTCAG	+	5
ACATGACGCCCGTGAATCCTNNN	NC_012021.3	11947011	ACATGAtGaCCGTtAATttTAAG	+	5
ACATGACGCCCGTGAATCCTNNN	NC_012022.3	1327751	cCATcACtCgCtTGAATCCTAAG	+	5
ACATGACGCCCGTGAATCCTNNN	NC_012022.3	10667527	AgAaGACGCtCtTGAATCaTCAG	+	5
ACATGACGCCCGTGAATCCTNNN	NC_012022.3	12081311	ACATGAgaatCGTcAATCCTGAG	+	5
ACATGACGCCCGTGAATCCTNNN	NC_012023.3	7900803	AgATGACGgCgaTGAATCCTGAG	+	4
ACATGACGCCCGTGAATCCTNNN	NC_012023.3	13677826	catTcACGCCgGTGAATCCTAAG	+	5
ACATGACGCCCGTGAATCCTNNN	NC_012024.3	12904329	ACATGAtGCaCaaGAATCCgGAG	-	5
ACATGACGCCCGTGAATCCTNNN	NC_012024.3	26751252	ACATGACatatGTtAATCCTAAG	+	5
ACATGACGCCCGTGAATCCTNNN	NC_012025.3	99233	ACATGAtGCCtGgGAATaCcCAG	+	5
ACATGACGCCCGTGAATCCTNNN	NC_012025.3	2845834	cCtTGAaGCCgGTGAATCtTGAG	-	5
ACATGACGCCCGTGAATCCTNNN	NW_003724419.1	11982	tCATGACaCCCGTcAATCCaGAG	-	4
ACATGACGCCCGTGAATCCTNNN	NW_003724344.1	1117	tCATGACaCCCGTcAATCCaAAG	+	4

## Sheet: output_sgRNA1_NGA
ACATGACGCCCGTGAATCCTNNN	NC_012007.3	19570636	ACAgaAaGCCtGTtAATCCTTGA	-	5
ACATGACGCCCGTGAATCCTNNN	NC_012007.3	22550973	ACATGAgGCCCaTtAtTtCTAGA	-	5
ACATGACGCCCGTGAATCCTNNN	NC_012008.3	11703885	ACATacCGaCCaTGAgTCCTTGA	-	5
ACATGACGCCCGTGAATCCTNNN	NC_012009.3	772160	ACATacCGaCCaTGAgTCCTTGA	-	5
ACATGACGCCCGTGAATCCTNNN	NC_012009.3	7266981	ACATacCGaCCaTGAgTCCTTGA	-	5
ACATGACGCCCGTGAATCCTNNN	NC_012009.3	10309164	ACATacCGaCCaTGAgTCCTTGA	-	5
ACATGACGCCCGTGAATCCTNNN	NC_012009.3	15646928	AaATGACaCCaaTGAAaCCTTGA	-	5
ACATGACGCCCGTGAATCCTNNN	NC_012009.3	16392440	ACATacCGaCCaTGAgTCCTTGA	-	5
ACATGACGCCCGTGAATCCTNNN	NW_003724155.1	154006	ACATGAtGCCgGaGAgTCgTTGA	+	5
ACATGACGCCCGTGAATCCTNNN	NC_012010.3	8061974	ACATGtCtCtgaTGAATCCTTGA	+	5
ACATGACGCCCGTGAATCCTNNN	NC_012010.3	12162947	ACATtAgGCtCGTaAATCtTGGA	+	5
ACATGACGCCCGTGAATCCTNNN	NC_012010.3	12586322	ACATatCGaCCaTGAgTCCTTGA	+	5
ACATGACGCCCGTGAATCCTNNN	NC_012011.3	13487917	ACATacCGaCCaTGAgTCCTTGA	-	5
ACATGACGCCCGTGAATCCTNNN	NC_012011.3	21505530	ACAcGAtGCCgGaGAATCgTCGA	-	5
ACATGACGCCCGTGAATCCTNNN	NC_012012.3	10189553	ACATGAtGCCgGaGAgTCgTTGA	-	5
ACATGACGCCCGTGAATCCTNNN	NC_012013.3	20707553	AaATGcCGCCaaTGAcTCCTAGA	+	5
ACATGACGCCCGTGAATCCTNNN	NW_003724161.1	10103	AaAcaACGCCtaTGAATCCTAGA	-	5
ACATGACGCCCGTGAATCCTNNN	NC_012014.3	3634534	ACATGACaCgtGTcAATtCTGGA	-	5
ACATGACGCCCGTGAATCCTNNN	NC_012014.3	8174592	ACATGAttaCCaTGAATaCTGGA	-	5
ACATGACGCCCGTGAATCCTNNN	NC_012015.3	2189215	ACATGACGgCCaTtAATtCTTGA	-	4
ACATGACGCCCGTGAATCCTNNN	NC_012015.3	5258336	ACcTGgCtCCCtTGAgTCCTAGA	+	5
ACATGACGCCCGTGAATCCTNNN	NC_012015.3	5279806	ACATagCtCCCtTGAgTCCTAGA	+	5
ACATGACGCCCGTGAATCCTNNN	NC_012015.3	5353315	AttTGAaGCCCcTGAATCCaTGA	-	5
ACATGACGCCCGTGAATCCTNNN	NC_012015.3	17877880	ACAaGACcCCCGTaAgTCCaTGA	-	5
ACATGACGCCCGTGAATCCTNNN	NC_012017.3	3976710	ACATGACcatCGTGcATCaTGGA	+	5
ACATGACGCCCGTGAATCCTNNN	NC_012017.3	11948572	ACATGAgGCCgGaGAgTCgTCGA	+	5
ACATGACGCCCGTGAATCCTNNN	NC_012017.3	12438079	ACATacCGaCCaTGAgTCCTTGA	+	5
ACATGACGCCCGTGAATCCTNNN	NC_012018.3	6653410	ACATtAaGCCCGgGtATCtTTGA	+	5
ACATGACGCCCGTGAATCCTNNN	NC_012018.3	7078430	ACATGgtGgCCGaGAAgCCTGGA	+	5
ACATGACGCCCGTGAATCCTNNN	NC_012018.3	11191253	ACATacCGaCCaTGAgTCCTTGA	-	5
ACATGACGCCCGTGAATCCTNNN	NC_012018.3	11951756	ACATGAtGCCgGaGAgTCgTCGA	-	5
ACATGACGCCCGTGAATCCTNNN	NC_012018.3	12563963	ACATacCGaCCaTGAgTCCTTGA	+	5
ACATGACGCCCGTGAATCCTNNN	NC_012018.3	12907708	ACATacCGaCCaTGAATCCTTGA	-	4
ACATGACGCCCGTGAATCCTNNN	NW_003724177.1	1461057	ACATacCGaCCaTGAgTCCTTGA	-	5
ACATGACGCCCGTGAATCCTNNN	NC_012019.3	2508126	AaATGACcaCtGTGAATaCTAGA	-	5
ACATGACGCCCGTGAATCCTNNN	NC_012019.3	12304438	ACATGAtGCCgGaGAAcCgTCGA	+	5
ACATGACGCCCGTGAATCCTNNN	NC_012019.3	12305077	ACATGAtGCCaGaGAgTCgTCGA	+	5
ACATGACGCCCGTGAATCCTNNN	NC_012019.3	13326176	ACATacCGaCCaTGAATCCTTGA	-	4
ACATGACGCCCGTGAATCCTNNN	NC_012019.3	14628451	AaATGACaCCCtTGAAgtCTTGA	+	5
ACATGACGCCCGTGAATCCTNNN	NC_012020.3	7439853	ACATGAttCCCGaGtATgCTGGA	+	5
ACATGACGCCCGTGAATCCTNNN	NC_012020.3	13759000	ACAcGAtGCCaGaGAATCaTCGA	+	5
ACATGACGCCCGTGAATCCTNNN	NC_012020.3	15306138	ACATagCGaCCaTGAgTCCTTGA	+	5
ACATGACGCCCGTGAATCCTNNN	NC_012020.3	15428041	ACATagCGaCCaTGAgTCCTTGA	-	5
ACATGACGCCCGTGAATCCTNNN	NC_012020.3	16087274	ACAcGAtGCCCGaGAgTCgTCGA	+	5
ACATGACGCCCGTGAATCCTNNN	NC_012020.3	28384497	ACATacCGaCCaTGAgTCCTTGA	-	5
ACATGACGCCCGTGAATCCTNNN	NC_012020.3	29300756	AgATGACGCCatTGAAgaCTTGA	+	5
ACATGACGCCCGTGAATCCTNNN	NC_012021.3	131708	ACATaAgcCCCtTGAATCtTAGA	-	5
ACATGACGCCCGTGAATCCTNNN	NC_012021.3	5028628	AaATcACGCaaGTGAAgCCTGGA	-	5
ACATGACGCCCGTGAATCCTNNN	NC_012022.3	4225797	gCATGAtGCCgGaGAATCgTTGA	-	5
ACATGACGCCCGTGAATCCTNNN	NC_012022.3	4226865	ACATGAtGCCgGaGAAcCgTCGA	-	5
ACATGACGCCCGTGAATCCTNNN	NC_012022.3	6927711	ACATacCGaCCaTGAgTCCTTGA	+	5
ACATGACGCCCGTGAATCCTNNN	NC_012022.3	7384158	ACATGcCGaCCaTGAgTCCTTGA	-	4
ACATGACGCCCGTGAATCCTNNN	NC_012022.3	8144812	ACATacCGaCCaTGAgTCCTTGA	-	5
ACATGACGCCCGTGAATCCTNNN	NC_012023.3	3085877	tCATGACGCtgGTGtgTCCTTGA	+	5
ACATGACGCCCGTGAATCCTNNN	NC_012023.3	5178782	cCgTGACGCCttTGAATCaTGGA	+	5
ACATGACGCCCGTGAATCCTNNN	NC_012023.3	14449729	ACATtACGCCCaTGAcTtCTTGA	+	4
ACATGACGCCCGTGAATCCTNNN	NC_012024.3	1763782	ACATGAtGCagGgGAATCCaTGA	+	5
ACATGACGCCCGTGAATCCTNNN	NC_012024.3	3908257	ACcTGAgGCtCtTGAATtCTTGA	+	5
ACATGACGCCCGTGAATCCTNNN	NC_012024.3	7909074	gCATGACaCCaGTGAcTCtTAGA	+	5
ACATGACGCCCGTGAATCCTNNN	NC_012024.3	13810190	ACATtACatCCaTGAAaCCTGGA	+	5
ACATGACGCCCGTGAATCCTNNN	NC_012024.3	14497480	ACATGAtGCCaGaGAgTCgTCGA	+	5
ACATGACGCCCGTGAATCCTNNN	NC_012024.3	15571673	ACATacCGaCCaTGAgTCCTTGA	-	5
ACATGACGCCCGTGAATCCTNNN	NC_012024.3	15672782	ACATacCGaCCaTGAgTCCTTGA	-	5
ACATGACGCCCGTGAATCCTNNN	NC_012024.3	17118308	ACATacCGaCCaTGAgTCCTTGA	-	5
ACATGACGCCCGTGAATCCTNNN	NC_012024.3	17210819	ACATGgCGCCatTGAAgCCTTGA	-	4
ACATGACGCCCGTGAATCCTNNN	NC_012024.3	17223822	ACATGAtGCCaGaGAgTCgTTGA	-	5
ACATGACGCCCGTGAATCCTNNN	NC_012024.3	24133899	ACATacCGaCCaTGAgTCCTTGA	-	5
ACATGACGCCCGTGAATCCTNNN	NC_012024.3	26696801	ACATGAtGCatGTGAAaaCTAGA	-	5
ACATGACGCCCGTGAATCCTNNN	NW_003724187.1	282713	ACAcGACGCCgGaGAAcCgTCGA	-	5
ACATGACGCCCGTGAATCCTNNN	NW_003724187.1	509601	ACATacCGaCCaTGAgTCCTTGA	-	5
ACATGACGCCCGTGAATCCTNNN	NC_012025.3	6167149	ACATaAaGttCtTGAATCCTTGA	+	5
ACATGACGCCCGTGAATCCTNNN	NC_012025.3	6753166	ACATcAgaCtCGaGAATCCTAGA	+	5
ACATGACGCCCGTGAATCCTNNN	NC_012025.3	17421766	ACATGACcCtttTGAATgCTGGA	+	5
ACATGACGCCCGTGAATCCTNNN	NW_003724765.1	8316	AgATGAaGCCCtTGAgTCCTTGA	+	4
ACATGACGCCCGTGAATCCTNNN	NW_003724223.1	144660	ACATacCGaCCaTGAgTCCTTGA	+	5
ACATGACGCCCGTGAATCCTNNN	NW_003724201.1	288844	ACATacCGaCCaTGAgTCCTTGA	+	5
ACATGACGCCCGTGAATCCTNNN	NW_003724250.1	10509	ACATGgtGCCCaTGAATaCTTGA	-	4
ACATGACGCCCGTGAATCCTNNN	NW_003724448.1	12848	AgATGAaGCCCtTGAgTCCTTGA	+	4
ACATGACGCCCGTGAATCCTNNN	NW_003724216.1	56960	ACATacCGaCCaTGAgTCCTTGA	+	5
ACATGACGCCCGTGAATCCTNNN	NW_003724431.1	20580	ACATGACctCaGTGAATagTAGA	+	5
ACATGACGCCCGTGAATCCTNNN	NW_003724431.1	19135	ACATGACctCaGTGAATagTAGA	+	5
ACATGACGCCCGTGAATCCTNNN	NW_003724205.1	106421	ACATagCGaCCaTGAgTCCTTGA	+	5
ACATGACGCCCGTGAATCCTNNN	NW_003724205.1	198714	ACATacCGaCCaTGAgTCCTTGA	-	5
ACATGACGCCCGTGAATCCTNNN	NW_003724205.1	255728	ACATagCGaCCaTGAgTCCTTGA	-	5
ACATGACGCCCGTGAATCCTNNN	NW_003724211.1	150038	ACATacCGaCCaTGAgTCCTTGA	-	5
ACATGACGCCCGTGAATCCTNNN	NW_003724302.1	9981	cCATaACcaCCGTGAATCaTTGA	+	5

## Sheet: output_sgRNA1_NGG
ACATGACGCCCGTGAATCCTNNN	NC_012009.3	17556518	ACATGACGagCtTGcATgCTTGG	+	5
ACATGACGCCCGTGAATCCTNNN	NC_012011.3	2905280	ACgTGACGaCCGTGAAgCtcTGG	+	5
ACATGACGCCCGTGAATCCTNNN	NC_012011.3	5383267	ACATGACaCgCGTcAATCgcTGG	-	5
ACATGACGCCCGTGAATCCTNNN	NC_012011.3	12050376	ACATcACcCCaaTGAATCtTTGG	-	5
ACATGACGCCCGTGAATCCTNNN	NC_012013.3	20634785	ACtTGAaGCCCtTGttTCCTCGG	-	5
ACATGACGCCCGTGAATCCTNNN	NC_012014.3	17297294	ACATGACatCCcTccATCCTCGG	+	5
ACATGACGCCCGTGAATCCTNNN	NC_012015.3	2105816	ACcTaAtGCCCtTGAcTCCTAGG	-	5
ACATGACGCCCGTGAATCCTNNN	NC_012015.3	7111317	ACtTGACtCCaaTaAATCCTAGG	-	5
ACATGACGCCCGTGAATCCTNNN	NC_012017.3	5666680	ACATGAaGgCCaTGAAgCtTGGG	-	5
ACATGACGCCCGTGAATCCTNNN	NC_012017.3	8072698	ACATGACGagCtTGcATgCTTGG	+	5
ACATGACGCCCGTGAATCCTNNN	NC_012018.3	6510489	ACAgGACGaCCtTGAtTCCgGGG	+	5
ACATGACGCCCGTGAATCCTNNN	NC_012020.3	206692	ACATGACGagCtTGcATgCTTGG	+	5
ACATGACGCCCGTGAATCCTNNN	NC_012020.3	10307976	ACATGAgcCtCaTGAATCCaTGG	+	5
ACATGACGCCCGTGAATCCTNNN	NC_012020.3	10696305	AggTGACatCCGTGgATCCTTGG	+	5
ACATGACGCCCGTGAATCCTNNN	NC_012020.3	17428188	ACATGAaaCtCaTGAATtCTTGG	+	5
ACATGACGCCCGTGAATCCTNNN	NC_012020.3	22047788	ACATtAtGtCCtTGAATCtTAGG	+	5
ACATGACGCCCGTGAATCCTNNN	NC_012021.3	16872528	ACcTtAtGCCCGTGAAaaCTAGG	-	5
ACATGACGCCCGTGAATCCTNNN	NC_012022.3	1958319	ACATGACaCCCGaGgAggCTTGG	+	5
ACATGACGCCCGTGAATCCTNNN	NC_012022.3	19478475	ACATGACGCCCGTGAATCCTTGG	-	0
ACATGACGCCCGTGAATCCTNNN	NC_012024.3	5689894	ACATGAaGCaCaTGAcTCCaTGG	+	5
ACATGACGCCCGTGAATCCTNNN	NC_012024.3	13669756	gCAaGggGCaCGTGAATCCTGGG	+	5
ACATGACGCCCGTGAATCCTNNN	NC_012025.3	5338219	ACATGAaGCaCaTGAATCaTGGG	-	4
ACATGACGCCCGTGAATCCTNNN	NC_012025.3	10435372	AaATGAtGCCCGTGtATCtTTGG	+	4
ACATGACGCCCGTGAATCCTNNN	NW_003724340.1	33876	ACATGcCGCCCGcccAcCCTTGG	-	5
ACATGACGCCCGTGAATCCTNNN	NW_003724928.1	4022	AgATGAtGaCgGTGAtTCCTTGG	-	5
ACATGACGCCCGTGAATCCTNNN	NC_012119.1	441741	tgATGAaGCCaGTGAcTCCTAGG	-	5

## Sheet: output_sgRNA2_NAG
GCTGAGGTGTAGCGGCCCAGNNN	NC_012007.3	1070276	GCTGAGGTtggGCGGCgtAGAAG	+	5
GCTGAGGTGTAGCGGCCCAGNNN	NC_012007.3	4097440	GCaGAttTGTgGgGGCCCAGCAG	+	5
GCTGAGGTGTAGCGGCCCAGNNN	NC_012007.3	5932385	GCTGAtaTtTAGCaGgCCAGTAG	-	5
GCTGAGGTGTAGCGGCCCAGNNN	NC_012007.3	6599216	GgTGAGGTGgAagGGaCCAGGAG	-	5
GCTGAGGTGTAGCGGCCCAGNNN	NC_012008.3	2070078	GCTGAtGgGaAGtGGCCCtGAAG	-	5
GCTGAGGTGTAGCGGCCCAGNNN	NC_012008.3	9546857	GgTGAatTGTAcCGGCCCAGGAG	+	4
GCTGAGGTGTAGCGGCCCAGNNN	NC_012009.3	1358121	GCTccGcTGccGCGGCCCAGTAG	-	5
GCTGAGGTGTAGCGGCCCAGNNN	NC_012010.3	7170173	GCTGAGtTGTAtCcGCCttGAAG	+	5
GCTGAGGTGTAGCGGCCCAGNNN	NC_012011.3	681627	cCTGAGGTtgAGCtGCCCAGAAG	-	4
GCTGAGGTGTAGCGGCCCAGNNN	NC_012011.3	1072553	GgTGAGGTGTcGCaGCCgtGAAG	+	5
GCTGAGGTGTAGCGGCCCAGNNN	NC_012011.3	22552260	GCaGAGGTGcAGaGGtCaAGTAG	-	5
GCTGAGGTGTAGCGGCCCAGNNN	NC_012012.3	847863	GCTcAGcTGaAGaGaCCCAGAAG	-	5
GCTGAGGTGTAGCGGCCCAGNNN	NC_012012.3	7006585	GaTGAGGTGTcGCGGCCggcGAG	-	5
GCTGAGGTGTAGCGGCCCAGNNN	NC_012012.3	17724524	GCTGAaGTGTAaCaGCaCAtAAG	+	5
GCTGAGGTGTAGCGGCCCAGNNN	NC_012012.3	21325500	cCTGAGGTGTAGCccagCAGTAG	+	5
GCTGAGGTGTAGCGGCCCAGNNN	NC_012012.3	21353661	GCTGAGGaGcAGaGGCtgAGAAG	-	5
GCTGAGGTGTAGCGGCCCAGNNN	NC_012013.3	12005729	tCTGAGGacgAGCGGCCaAGGAG	+	5
GCTGAGGTGTAGCGGCCCAGNNN	NC_012016.3	12164048	GCaGAGcTGTtttGGCCCAGAAG	-	5
GCTGAGGTGTAGCGGCCCAGNNN	NC_012017.3	1044782	GCTGtGGTGgAGgaGCCaAGCAG	-	5
GCTGAGGTGTAGCGGCCCAGNNN	NC_012017.3	3695597	GtTGAGGTGaAcaGGCCaAGGAG	+	5
GCTGAGGTGTAGCGGCCCAGNNN	NC_012017.3	18209508	GCTGAGcaGcAGCtGCtCAGGAG	-	5
GCTGAGGTGTAGCGGCCCAGNNN	NC_012019.3	22624857	GCTGAGGaGcAGCaGCagAGGAG	+	5
GCTGAGGTGTAGCGGCCCAGNNN	NC_012023.3	66145	cCTGAGGTGgAcCtGtCCAGCAG	-	5
GCTGAGGTGTAGCGGCCCAGNNN	NC_012023.3	10331188	GtTGgGGTGTgGCccCCCAGCAG	+	5
GCTGAGGTGTAGCGGCCCAGNNN	NC_012024.3	5020980	GCTGAcaTGgAGCGGCCCAGAAG	-	3
GCTGAGGTGTAGCGGCCCAGNNN	NC_012024.3	6403048	GCgGAGaTGTgGtGGCCgAGTAG	-	5
GCTGAGGTGTAGCGGCCCAGNNN	NC_012024.3	28329777	GCgGAGGTGTttCGGCgCtGAAG	-	5
GCTGAGGTGTAGCGGCCCAGNNN	NW_003724189.1	348557	GCcGAGGaGTAGaGGCagAGTAG	+	5
GCTGAGGTGTAGCGGCCCAGNNN	NC_012025.3	4194591	GCgGAGGTGTttCGGCgCtGAAG	-	5
GCTGAGGTGTAGCGGCCCAGNNN	NC_012025.3	22803773	GCTGAGGaGaAGCaGttCAGCAG	+	5
GCTGAGGTGTAGCGGCCCAGNNN	NW_003724287.1	43874	GgTGAGtTGTAaaGGgCCAGTAG	-	5
GCTGAGGTGTAGCGGCCCAGNNN	NW_003724783.1	8507	GCTGAGGTGcAaaGtCCtAGAAG	+	5
GCTGAGGTGTAGCGGCCCAGNNN	NW_003725406.1	2175	GtgGAGGTGcAtCaGCCCAGAAG	+	5
GCTGAGGTGTAGCGGCCCAGNNN	NW_003724246.1	89652	GCTGAGGTGTtGCGGgCtcGAAG	+	4
GCTGAGGTGTAGCGGCCCAGNNN	NW_003724370.1	25525	GCTGAtGTcTAGtGcCCCAtCAG	-	5
GCTGAGGTGTAGCGGCCCAGNNN	NW_003724227.1	163566	caTGcGGTGTAaCGGCCaAGGAG	-	5

## Sheet: output_sgRNA2_NGA
GCTGAGGTGTAGCGGCCCAGNNN	NC_012007.3	967639	GtTGAGGTGgAGCtGCCaAaGGA	+	5
GCTGAGGTGTAGCGGCCCAGNNN	NC_012007.3	4430489	GtTGAGGccTtGCGtCCCAGGGA	+	5
GCTGAGGTGTAGCGGCCCAGNNN	NC_012007.3	12938992	GCTGAtGccTtGCGtCCCAGAGA	+	5
GCTGAGGTGTAGCGGCCCAGNNN	NC_012007.3	21935087	GtTaAGGTaTgGCGGCaCAGGGA	-	5
GCTGAGGTGTAGCGGCCCAGNNN	NC_012008.3	4721824	GtTGgGGgGaAGgGGCCCAGGGA	+	5
GCTGAGGTGTAGCGGCCCAGNNN	NC_012009.3	1367910	GtTGAtGTcTcGCGtCCCAGGGA	+	5
GCTGAGGTGTAGCGGCCCAGNNN	NC_012010.3	16821794	GtTGAGGTcTtGCGtCCCAaTGA	-	5
GCTGAGGTGTAGCGGCCCAGNNN	NC_012010.3	22822819	aaTGAGGTGTAGgGtCCCAaAGA	-	5
GCTGAGGTGTAGCGGCCCAGNNN	NC_012011.3	8080375	GCTGAaGaagAGCtGCCCAGGGA	+	5
GCTGAGGTGTAGCGGCCCAGNNN	NC_012011.3	9654294	cCTGAGGaGTtGCGtCtCAGAGA	-	5
GCTGAGGTGTAGCGGCCCAGNNN	NC_012012.3	17819781	GtTGAtGTGaAGCcGCaCAGCGA	+	5
GCTGAGGTGTAGCGGCCCAGNNN	NC_012013.3	16718412	GagGAGGaGTgGCGGCCgAGGGA	-	5
GCTGAGGTGTAGCGGCCCAGNNN	NC_012014.3	2445791	GCTGAGGTGgAGgcGCatAGTGA	+	5
GCTGAGGTGTAGCGGCCCAGNNN	NC_012015.3	10105821	GCTtAGaTGTtGCGaCCCAtCGA	-	5
GCTGAGGTGTAGCGGCCCAGNNN	NC_012015.3	10470837	GCaGAGGTcTAGCatCCaAGGGA	-	5
GCTGAGGTGTAGCGGCCCAGNNN	NC_012016.3	921203	tCTGAGGTGgAGgtGCtCAGAGA	+	5
GCTGAGGTGTAGCGGCCCAGNNN	NC_012017.3	2194906	aCTGAtGTGcAGtGGCCCAtTGA	-	5
GCTGAGGTGTAGCGGCCCAGNNN	NC_012017.3	3196464	GCaGtGGTGaAGaGGtCCAGTGA	+	5
GCTGAGGTGTAGCGGCCCAGNNN	NC_012017.3	4438482	GagGAGGTtTAGgGGCCCAtAGA	+	5
GCTGAGGTGTAGCGGCCCAGNNN	NC_012017.3	6526840	GtTGAGGTcTtGCGtCCCAGGGA	-	4
GCTGAGGTGTAGCGGCCCAGNNN	NC_012020.3	3196945	GtTGAGGccTAGCGtCCCAaCGA	+	5
GCTGAGGTGTAGCGGCCCAGNNN	NC_012020.3	10844114	GCTacGGTGTAtaGGCCaAGAGA	+	5
GCTGAGGTGTAGCGGCCCAGNNN	NC_012020.3	18334578	GCTGAaGTGTAaCtGaCCAtAGA	-	5
GCTGAGGTGTAGCGGCCCAGNNN	NC_012022.3	5832633	aCTtAGGTGTAaaGGCaCAGTGA	+	5
GCTGAGGTGTAGCGGCCCAGNNN	NC_012022.3	5838939	GCgGAGGaGTgGgGGtCCAGGGA	+	5
GCTGAGGTGTAGCGGCCCAGNNN	NC_012022.3	16962634	GCTGAGaaGTtGaaGCCCAGCGA	+	5
GCTGAGGTGTAGCGGCCCAGNNN	NC_012024.3	1728457	GCaGAGGgGTAGCGGCagAaTGA	+	5
GCTGAGGTGTAGCGGCCCAGNNN	NC_012024.3	3745043	GCTGAGaaGgAGCGGCtCAaGGA	+	5
GCTGAGGTGTAGCGGCCCAGNNN	NC_012024.3	6988942	tCTGAGGTGTAGCtGCtCAGTGA	-	3
GCTGAGGTGTAGCGGCCCAGNNN	NC_012024.3	12506008	GCTGAGGTGTctCGGCtCAtGGA	-	4
GCTGAGGTGTAGCGGCCCAGNNN	NC_012025.3	4386214	GtTGAtGTcTtGCGtCCCAGGGA	+	5
GCTGAGGTGTAGCGGCCCAGNNN	NC_012025.3	15699105	GtTGAtGTcTtGCGtCCCAGTGA	+	5
GCTGAGGTGTAGCGGCCCAGNNN	NW_003724193.1	402254	GCTGAtGTGTtGaGGCCaAaGGA	-	5
GCTGAGGTGTAGCGGCCCAGNNN	NW_003724282.1	45438	GtTGAGGTtTAGaGGgCaAGAGA	+	5
GCTGAGGTGTAGCGGCCCAGNNN	NW_003724282.1	53538	GtTGAGGccTtGCGtCCCAGTGA	+	5

## Sheet: output_sgRNA2_NGG
GCTGAGGTGTAGCGGCCCAGNNN	NC_012007.3	4854013	GCTGAGGTtTAGgGagCCAaAGG	+	5
GCTGAGGTGTAGCGGCCCAGNNN	NC_012007.3	8079214	GCTcAGcaGTgGaGGCCCAGAGG	+	5
GCTGAGGTGTAGCGGCCCAGNNN	NC_012007.3	18907174	cCTGcGGaGTAatGGCCCAGGGG	-	5
GCTGAGGTGTAGCGGCCCAGNNN	NC_012009.3	2380321	GgTGAGGTGcAGCGGtgCgGCGG	+	5
GCTGAGGTGTAGCGGCCCAGNNN	NC_012009.3	9804322	GCaGcGGTGTAaCGGCCggGGGG	+	5
GCTGAGGTGTAGCGGCCCAGNNN	NC_012009.3	17028290	cCTGAGaTGTcGgGaCCCAGCGG	-	5
GCTGAGGTGTAGCGGCCCAGNNN	NC_012010.3	17659308	GCTGgGGTGcAGCaGCagAGAGG	-	5
GCTGAGGTGTAGCGGCCCAGNNN	NC_012011.3	5379431	GggGtGGTGTtGCGGCgCAGGGG	-	5
GCTGAGGTGTAGCGGCCCAGNNN	NC_012013.3	10703048	GCTGActTGcAGacGCCCAGGGG	+	5
GCTGAGGTGTAGCGGCCCAGNNN	NC_012014.3	8186789	GCgGActTGTAGatGCCCAGGGG	-	5
GCTGAGGTGTAGCGGCCCAGNNN	NC_012015.3	4656490	GCaGAtGTGgAGgtGCCCAGAGG	+	5
GCTGAGGTGTAGCGGCCCAGNNN	NC_012017.3	3780077	GCgGtGGTGTAcCGGCCtgGTGG	-	5
GCTGAGGTGTAGCGGCCCAGNNN	NC_012019.3	2978631	GCgGgGGTGcAGCGGtgCAGGGG	-	5
GCTGAGGTGTAGCGGCCCAGNNN	NC_012020.3	788989	GagGAGGTGaAGgGGgCCAGAGG	+	5
GCTGAGGTGTAGCGGCCCAGNNN	NC_012022.3	19478412	GCTGAGGTGTAGCGGCCCAGTGG	-	0
GCTGAGGTGTAGCGGCCCAGNNN	NC_012023.3	3137263	GCaGAGGgGTAGCcGCtCgGCGG	+	5
GCTGAGGTGTAGCGGCCCAGNNN	NC_012023.3	3363519	GCTGAGGTGTgGaaGCaCAtGGG	-	5
GCTGAGGTGTAGCGGCCCAGNNN	NC_012023.3	6913176	GtTGAGGTcTtGCGtCCCAaTGG	+	5
GCTGAGGTGTAGCGGCCCAGNNN	NC_012023.3	12700411	GtgGAaGTGTAGgGGtCCAGTGG	+	5
GCTGAGGTGTAGCGGCCCAGNNN	NC_012024.3	994700	ctTGgGGTGTgGCaGCCCAGGGG	-	5
GCTGAGGTGTAGCGGCCCAGNNN	NC_012025.3	9153530	GgTGAGGaGgAGaGGCCaAGAGG	-	5
GCTGAGGTGTAGCGGCCCAGNNN	NW_003724391.1	36727	cCTGtGGTGTAGCtGaaCAGTGG	+	5
GCTGAGGTGTAGCGGCCCAGNNN	NW_003724424.1	24432	GCaGAGtTGTgGCtGCCCAGCGG	+	4

## Sheet: output_sgRNA3_NAG
CACAGGCCGCCGCAGCAGGNNN	NC_012007.3	1083332	CACtGGCCttgGCAGCAGcAAG	+	5
CACAGGCCGCCGCAGCAGGNNN	NC_012007.3	5501362	CACgcGCCGgCGCAtgAGGGAG	-	5
CACAGGCCGCCGCAGCAGGNNN	NC_012007.3	6847897	CACAtGCaGCaGCAGttGGTAG	+	5
CACAGGCCGCCGCAGCAGGNNN	NC_012007.3	6991131	aACAaGaaGCtGCAGCAGGCAG	+	5
CACAGGCCGCCGCAGCAGGNNN	NC_012007.3	7601145	CAgAGGCCcgCGCAtCAcGCAG	+	5
CACAGGCCGCCGCAGCAGGNNN	NC_012007.3	18989530	CACAGGgtGtgGCAGCAGtTAG	-	5
CACAGGCCGCCGCAGCAGGNNN	NC_012007.3	20170831	CACAGGaaGCaGCAtgAGGTAG	+	5
CACAGGCCGCCGCAGCAGGNNN	NC_012008.3	4007316	gACAGGCCGgaGgAGaAGGGAG	-	5
CACAGGCCGCCGCAGCAGGNNN	NC_012008.3	7478781	CACAttCCtCaGCAGCAaGTAG	-	5
CACAGGCCGCCGCAGCAGGNNN	NC_012008.3	9013126	gAaAGGCaGCaGaAGCAGGGAG	-	5
CACAGGCCGCCGCAGCAGGNNN	NC_012008.3	14680296	CACAGGaaGCaGCAtgAGGTAG	-	5
CACAGGCCGCCGCAGCAGGNNN	NC_012008.3	17343509	CAaAGGagGCaGCAGtAGGAAG	-	5
CACAGGCCGCCGCAGCAGGNNN	NC_012009.3	1352168	CACAGaCtGCtGCAaCAGtAAG	-	5
CACAGGCCGCCGCAGCAGGNNN	NC_012009.3	1785294	CACAGGaaGCaGCAtgAGGTAG	+	5
CACAGGCCGCCGCAGCAGGNNN	NC_012009.3	2409192	CACAGGCaGCtGggtCAGGCAG	+	5
CACAGGCCGCCGCAGCAGGNNN	NC_012009.3	3117442	gAtAGGCCGtCtCAGCAGcTAG	-	5
CACAGGCCGCCGCAGCAGGNNN	NC_012009.3	7557149	CACAGGtgGCgGCgGCAaGAAG	-	5
CACAGGCCGCCGCAGCAGGNNN	NC_012009.3	8482366	CACtaGgCGCCGttGCAGGCAG	-	5
CACAGGCCGCCGCAGCAGGNNN	NC_012009.3	8613146	tACAGGtaGCaGCAGCAaGGAG	-	5
CACAGGCCGCCGCAGCAGGNNN	NC_012009.3	17315101	CACAGGaaGCaGCAtgAGGTAG	+	5
CACAGGCCGCCGCAGCAGGNNN	NW_003724155.1	72958	CAgccGCCGCCGCcGCgGGGAG	+	5
CACAGGCCGCCGCAGCAGGNNN	NC_012010.3	8431191	CACAaGCCtCaGCAGCtGcAAG	-	5
CACAGGCCGCCGCAGCAGGNNN	NC_012010.3	13373184	CACAGGaaGCaGCAtgAGGTAG	+	5
CACAGGCCGCCGCAGCAGGNNN	NC_012010.3	20001884	CAgAaGaaGCCGCAGgAGGGAG	+	5
CACAGGCCGCCGCAGCAGGNNN	NC_012011.3	1344950	CAgAGGaaGCCcCAGgAGGAAG	+	5
CACAGGCCGCCGCAGCAGGNNN	NC_012011.3	1356570	CAgAGGaaGCCcCAGaAGGAAG	+	5
CACAGGCCGCCGCAGCAGGNNN	NC_012011.3	1364778	CAgAGGaaGCCcCAGaAGGAAG	+	5
CACAGGCCGCCGCAGCAGGNNN	NC_012011.3	1379150	CAgAGGaaGCCcCAGaAGGAAG	+	5
CACAGGCCGCCGCAGCAGGNNN	NC_012011.3	4564531	CACAGGaaGCaGCAtgAGGTAG	-	5
CACAGGCCGCCGCAGCAGGNNN	NC_012011.3	14562104	gACAGGCgGCCtCgGgAGGAAG	+	5
CACAGGCCGCCGCAGCAGGNNN	NC_012011.3	15871322	gACAGGCCGgaGgAGaAGGGAG	+	5
CACAGGCCGCCGCAGCAGGNNN	NC_012011.3	17126853	tgCcGGCtGCaGCAGCAGGGAG	+	5
CACAGGCCGCCGCAGCAGGNNN	NC_012011.3	17146340	CACAGGCaGCCaatGCAGtAAG	-	5
CACAGGCCGCCGCAGCAGGNNN	NC_012011.3	17393902	CAggGGCaGCaGCAGCAGaGAG	-	5
CACAGGCCGCCGCAGCAGGNNN	NC_012011.3	22132004	gACAaGCCaCgGCAaCAGGAAG	-	5
CACAGGCCGCCGCAGCAGGNNN	NC_012012.3	4481203	acCAaGagGCCGCAGCAGGAAG	-	5
CACAGGCCGCCGCAGCAGGNNN	NC_012012.3	6699755	CcCAGGCtGCCaaAGgAGGAAG	+	5
CACAGGCCGCCGCAGCAGGNNN	NC_012012.3	8929945	CACAGGCCcaCtCAaCAGaAAG	+	5
CACAGGCCGCCGCAGCAGGNNN	NC_012012.3	15102295	CAaAGGtCtCCcCAGtAGGAAG	+	5
CACAGGCCGCCGCAGCAGGNNN	NC_012012.3	16711385	CACAttCCaCCGCcGCtGGCAG	+	5
CACAGGCCGCCGCAGCAGGNNN	NC_012013.3	297413	CtCAcGCCGgCGCgGCAGtTAG	-	5
CACAGGCCGCCGCAGCAGGNNN	NC_012013.3	2967054	CACAGGCtGCtGCtGgtGGCAG	+	5
CACAGGCCGCCGCAGCAGGNNN	NC_012013.3	4718301	CACAGGaaGCaGCAtgAGGTAG	-	5
CACAGGCCGCCGCAGCAGGNNN	NC_012013.3	4812057	CACctcCCGCCaCAGCAGcTAG	-	5
CACAGGCCGCCGCAGCAGGNNN	NC_012013.3	12643606	CACAGcCCcCCagAGCAGtCAG	-	5
CACAGGCCGCCGCAGCAGGNNN	NC_012013.3	15873172	CACAtGCCaCgGatGCAGGGAG	+	5
CACAGGCCGCCGCAGCAGGNNN	NC_012013.3	17518482	aACAGGCaGtaGCtGCAGGGAG	+	5
CACAGGCCGCCGCAGCAGGNNN	NC_012013.3	19234600	aACAGttCGCCGCAGCgaGGAG	+	5
CACAGGCCGCCGCAGCAGGNNN	NC_012013.3	19411279	CcCAGtCCGCCGCAtCAccGAG	+	5
CACAGGCCGCCGCAGCAGGNNN	NC_012014.3	7152455	aACAGcCCcCCGCAGCtGcTAG	+	5
CACAGGCCGCCGCAGCAGGNNN	NC_012014.3	8845391	CACAGGaaGCaGCAtgAGGTAG	+	5
CACAGGCCGCCGCAGCAGGNNN	NC_012014.3	16454097	CgCcGGCCGCCtCcGCAGtTAG	+	5
CACAGGCCGCCGCAGCAGGNNN	NC_012014.3	22182162	CtCAtGgCGCCGCAtCAaGAAG	+	5
CACAGGCCGCCGCAGCAGGNNN	NC_012014.3	22360047	CttAacCCGCCGCAGCAtGAAG	+	5
CACAGGCCGCCGCAGCAGGNNN	NC_012015.3	3595548	CAaAGGCCtCCGaAGgAGtGAG	+	5
CACAGGCCGCCGCAGCAGGNNN	NC_012015.3	5212079	CAgccGCCGCCGCcGCgGGGAG	-	5
CACAGGCCGCCGCAGCAGGNNN	NC_012015.3	6124658	CACAGGaaGCaGCAtgAGGTAG	+	5
CACAGGCCGCCGCAGCAGGNNN	NC_012015.3	14978782	CACAGGaaGCaGCAtgAGGTAG	-	5
CACAGGCCGCCGCAGCAGGNNN	NC_012015.3	17110871	CcCAtGCaGCCGCAtCAaGAAG	-	5
CACAGGCCGCCGCAGCAGGNNN	NC_012015.3	17258424	CcCAtGCaGCCGCAtCAaGAAG	-	5
CACAGGCCGCCGCAGCAGGNNN	NC_012015.3	19063961	CctAtGCCtCCGCAGtAGGAAG	+	5
CACAGGCCGCCGCAGCAGGNNN	NC_012015.3	19098995	CACAGGaaGCaGCAtgAGGTAG	-	5
CACAGGCCGCCGCAGCAGGNNN	NC_012016.3	1485886	agatGGCCGCCGCAGCAGcCAG	-	5
CACAGGCCGCCGCAGCAGGNNN	NC_012016.3	2686198	gACAGGCCGgaGgAGaAGGGAG	+	5
CACAGGCCGCCGCAGCAGGNNN	NC_012016.3	3452434	ttCAGGCCGCCGgAGaAaGGAG	+	5
CACAGGCCGCCGCAGCAGGNNN	NC_012016.3	15222157	aAtAaGCCGtCGCAGCAGGAAG	-	4
CACAGGCCGCCGCAGCAGGNNN	NC_012017.3	1977944	CACAGGtaGCCGaAGggGGAAG	-	5
CACAGGCCGCCGCAGCAGGNNN	NC_012017.3	4900435	CACcGGtCGCtGCAtCtGGAAG	-	5
CACAGGCCGCCGCAGCAGGNNN	NC_012017.3	6922598	CAttGGCCtCCtCAGgAGGCAG	+	5
CACAGGCCGCCGCAGCAGGNNN	NC_012017.3	7939694	CACAGGaaGCaGCAtgAGGTAG	+	5
CACAGGCCGCCGCAGCAGGNNN	NC_012017.3	12552702	CACgGGCCtCCaCtGCAGaCAG	-	5
CACAGGCCGCCGCAGCAGGNNN	NC_012018.3	939484	CACAGGaaGCaGCAtgAGGTAG	+	5
CACAGGCCGCCGCAGCAGGNNN	NC_012018.3	1756727	CAtgGGCaGCtGCAGCAaGAAG	+	5
CACAGGCCGCCGCAGCAGGNNN	NC_012018.3	3109968	tcCAGGCCGaaGCAGCcGGAAG	-	5
CACAGGCCGCCGCAGCAGGNNN	NC_012018.3	4759130	CAgAGGCgGCgGCAaCAtGAAG	-	5
CACAGGCCGCCGCAGCAGGNNN	NC_012018.3	7499516	gAgAGGCaGCCaCAGCAGcGAG	+	5
CACAGGCCGCCGCAGCAGGNNN	NC_012018.3	11973804	CACAGGaaGCaGCAtgAGGTAG	+	5
CACAGGCCGCCGCAGCAGGNNN	NC_012018.3	16583515	CACcGGCCGCCGCcGtccGAAG	-	5
CACAGGCCGCCGCAGCAGGNNN	NC_012018.3	16692476	CACcGGCCGCCGCcGtccGAAG	-	5
CACAGGCCGCCGCAGCAGGNNN	NC_012018.3	17986476	CAggGGCaGCaGCAGCAGaGAG	+	5
CACAGGCCGCCGCAGCAGGNNN	NC_012018.3	22328052	CACAGtCtGtCGgAGaAGGCAG	+	5
CACAGGCCGCCGCAGCAGGNNN	NC_012019.3	2085500	CAgAGGCacCgGCgGCAGGAAG	+	5
CACAGGCCGCCGCAGCAGGNNN	NC_012019.3	9855706	CACAGGaaGCaGCAtgAGGTAG	-	5
CACAGGCCGCCGCAGCAGGNNN	NC_012019.3	14845030	CAgttGCCGCCGCcGCgGGGAG	-	5
CACAGGCCGCCGCAGCAGGNNN	NC_012019.3	14916978	CACAGGaaGCaGCAtgAGGTAG	-	5
CACAGGCCGCCGCAGCAGGNNN	NC_012019.3	19252548	CtCAGGCCGCCGCcGCcaGCAG	+	4
CACAGGCCGCCGCAGCAGGNNN	NC_012019.3	19852623	CAaAGGCtGCatCAGgAGGCAG	+	5
CACAGGCCGCCGCAGCAGGNNN	NW_003724180.1	846619	CAgAtGCaGCaGCAGCAGcAAG	+	5
CACAGGCCGCCGCAGCAGGNNN	NC_012020.3	2300756	CACAGcCCcCCagAGCAGtCAG	+	5
CACAGGCCGCCGCAGCAGGNNN	NC_012020.3	3981638	CACAGaCtGttGCAGCgGGGAG	+	5
CACAGGCCGCCGCAGCAGGNNN	NC_012020.3	12445368	CAtAtGCCtCaGCAGtAGGAAG	+	5
CACAGGCCGCCGCAGCAGGNNN	NC_012020.3	12882832	CACAGGagGCtGtAGaAGGAAG	-	5
CACAGGCCGCCGCAGCAGGNNN	NC_012020.3	15621843	CACAaGCtGCCcCAaCcGGCAG	-	5
CACAGGCCGCCGCAGCAGGNNN	NC_012020.3	18792143	CAtAtGCCtCaGCAGtAGGAAG	+	5
CACAGGCCGCCGCAGCAGGNNN	NC_012020.3	20064106	CAagGGCaGCCGCAagAGGAAG	+	5
CACAGGCCGCCGCAGCAGGNNN	NC_012020.3	20541162	CtCAGGCaGCttCAGCAtGTAG	+	5
CACAGGCCGCCGCAGCAGGNNN	NC_012020.3	21473566	CACAaGCCaCaGaAGgAGGAAG	-	5
CACAGGCCGCCGCAGCAGGNNN	NC_012020.3	23383149	CAgcaGCaGCaGCAGCAGGAAG	-	5
CACAGGCCGCCGCAGCAGGNNN	NC_012020.3	23879261	aACAGGCCaatGCAGCtGGCAG	-	5
CACAGGCCGCCGCAGCAGGNNN	NC_012020.3	28134110	CAgAGGaaGCCcCAGaAGGAAG	+	5
CACAGGCCGCCGCAGCAGGNNN	NC_012020.3	28147119	CAgAGGaaGCCcCAGaAGGAAG	+	5
CACAGGCCGCCGCAGCAGGNNN	NC_012020.3	28150520	CAgAGGaaGCCcCAGaAGGAAG	+	5
CACAGGCCGCCGCAGCAGGNNN	NC_012020.3	28316665	CACAGGCCaaCGCAagAaGAAG	-	5
CACAGGCCGCCGCAGCAGGNNN	NC_012020.3	28352440	CACAGGCCaaCGCAagAaGAAG	-	5
CACAGGCCGCCGCAGCAGGNNN	NC_012020.3	28356885	CACAGGCCaaCGCAagAaGAAG	-	5
CACAGGCCGCCGCAGCAGGNNN	NC_012020.3	28655856	CtCAGGCCatCGCAGaAtGAAG	-	5
CACAGGCCGCCGCAGCAGGNNN	NC_012021.3	6167493	CACAGGaaGCaGCAtgAGGTAG	-	5
CACAGGCCGCCGCAGCAGGNNN	NC_012021.3	18818640	gACgaGaCGCaGCAGCAGGAAG	+	5
CACAGGCCGCCGCAGCAGGNNN	NC_012022.3	244979	gAgAaGCCGCaGCAGCAaGAAG	+	5
CACAGGCCGCCGCAGCAGGNNN	NC_012022.3	4947363	CACAGGaaGCaGCAtgAGGTAG	-	5
CACAGGCCGCCGCAGCAGGNNN	NC_012022.3	6671322	CACcGGCCGCCGCcGtccGAAG	-	5
CACAGGCCGCCGCAGCAGGNNN	NC_012022.3	14984659	CACAGGaaGCaGCAtgAGGTAG	+	5
CACAGGCCGCCGCAGCAGGNNN	NC_012022.3	16951582	gACtGGCCGCaGCAGCAtaGAG	+	5
CACAGGCCGCCGCAGCAGGNNN	NC_012023.3	6905003	CACAaGCtGCCttAGCcGGAAG	-	5
CACAGGCCGCCGCAGCAGGNNN	NC_012023.3	10401180	CtCAGGCaGCaGCAGCtGGTAG	+	4
CACAGGCCGCCGCAGCAGGNNN	NC_012023.3	16012922	CACAGGaaGCaGCAtgAGGTAG	+	5
CACAGGCCGCCGCAGCAGGNNN	NC_012024.3	1071335	CACAGGaaGCaGCAtgAGGTAG	+	5
CACAGGCCGCCGCAGCAGGNNN	NC_012024.3	4184589	aACAaGCCaCCtCAGCAGtCAG	+	5
CACAGGCCGCCGCAGCAGGNNN	NC_012024.3	9427609	CACAGGCCttCatAaCAGGCAG	+	5
CACAGGCCGCCGCAGCAGGNNN	NC_012024.3	10909539	CACctGCtGCCGCAaCAGcCAG	+	5
CACAGGCCGCCGCAGCAGGNNN	NC_012024.3	10962309	CACAGtgaGtCGCAGCAGaAAG	+	5
CACAGGCCGCCGCAGCAGGNNN	NC_012024.3	19969943	gcCAaGCCcCCaCAGCAGGAAG	-	5
CACAGGCCGCCGCAGCAGGNNN	NC_012024.3	26328451	CACAGGaaGCaGCAtgAGGTAG	+	5
CACAGGCCGCCGCAGCAGGNNN	NW_003724189.1	708672	CACAcaCtGaCcCAGCAGGTAG	-	5
CACAGGCCGCCGCAGCAGGNNN	NW_003724191.1	1133748	CAtAtGCCtCCtCAGtAGGAAG	-	5
CACAGGCCGCCGCAGCAGGNNN	NC_012025.3	2953608	aAttGGCCGtCGCAtCAGGAAG	-	5
CACAGGCCGCCGCAGCAGGNNN	NC_012025.3	4887493	CACAGcCCcCCagAGCAGtCAG	+	5
CACAGGCCGCCGCAGCAGGNNN	NC_012025.3	14561341	CACAGcCCcCCagAGCAGtCAG	+	5
CACAGGCCGCCGCAGCAGGNNN	NC_012025.3	23328561	CACAaGCCGCCtaAaCcGGCAG	-	5
CACAGGCCGCCGCAGCAGGNNN	NW_003724247.1	17923	CACAtGgCGCgGCAGCtaGCAG	-	5
CACAGGCCGCCGCAGCAGGNNN	NW_003724275.1	3314	CACAGGaaGCaGCAtgAGGTAG	+	5
CACAGGCCGCCGCAGCAGGNNN	NW_003724683.1	4613	CACAGGaaGCaGCAtgAGGTAG	+	5
CACAGGCCGCCGCAGCAGGNNN	NW_003724196.1	473143	CACAGcCCcCCagAGCAGtCAG	-	5
CACAGGCCGCCGCAGCAGGNNN	NW_003724293.1	37382	CACAGGCtcCCGaAGagGGAAG	+	5
CACAGGCCGCCGCAGCAGGNNN	NW_003724207.1	250834	CACAGGaaGCaGCAtgAGGTAG	+	5
CACAGGCCGCCGCAGCAGGNNN	NW_003724663.1	3482	CACAGGaaGCaGCAtgAGGTAG	+	5
CACAGGCCGCCGCAGCAGGNNN	NW_003724663.1	2536	CACAGGaaGCaGCAtgAGGTAG	+	5
CACAGGCCGCCGCAGCAGGNNN	NC_012119.1	427599	aACgcGCCctCGCAGCAGGAAG	-	5

## Sheet: output_sgRNA3_NGA
CACAGGCCGCCGCAGCAGGNNN	NC_012007.3	3402678	CAgAaGCCtCCGCAGaAGaAGA	+	5
CACAGGCCGCCGCAGCAGGNNN	NC_012007.3	5109837	CAgAGGCCGgtGgAcCAGGGGA	+	5
CACAGGCCGCCGCAGCAGGNNN	NC_012007.3	6133510	gACAGGCCtCaGCAGaAGtGGA	+	5
CACAGGCCGCCGCAGCAGGNNN	NC_012007.3	12744656	CAaAtGgCGCCGCtGCtGGGGA	-	5
CACAGGCCGCCGCAGCAGGNNN	NC_012007.3	13269246	CAaAtGgCGCCGCtGCcGGGGA	+	5
CACAGGCCGCCGCAGCAGGNNN	NC_012007.3	13570928	CAaAtGgCGCCGttGCAGGGGA	+	5
CACAGGCCGCCGCAGCAGGNNN	NC_012007.3	14084117	CAaAtGgCGCCGCtGCcGGGGA	+	5
CACAGGCCGCCGCAGCAGGNNN	NC_012007.3	19750876	CAaAGGagGtgGCAGCAGGAGA	+	5
CACAGGCCGCCGCAGCAGGNNN	NW_003724154.1	394251	CAaAtGgCGCCGCtGCcGGGGA	-	5
CACAGGCCGCCGCAGCAGGNNN	NC_012008.3	593364	tACAGGCCtCCGgAGCtGaAGA	-	5
CACAGGCCGCCGCAGCAGGNNN	NC_012008.3	660690	CAgtcGCaGCCGCAGCAGcAGA	+	5
CACAGGCCGCCGCAGCAGGNNN	NC_012008.3	1970336	CtCAGGCtGgCagAGCAGGTGA	-	5
CACAGGCCGCCGCAGCAGGNNN	NC_012008.3	3405058	CACAaGagaCCGtAGCAGGAGA	-	5
CACAGGCCGCCGCAGCAGGNNN	NC_012008.3	3679056	CACAGGtaGtgaCAGCAGGTGA	-	5
CACAGGCCGCCGCAGCAGGNNN	NC_012008.3	4024457	CACAGGCttgaGaAGCAGGGGA	-	5
CACAGGCCGCCGCAGCAGGNNN	NC_012008.3	8116207	aAaAGGgCGtCGCcGCAGGGGA	+	5
CACAGGCCGCCGCAGCAGGNNN	NC_012008.3	8905421	CAaAtGgCGCCGCtGCcGGGGA	+	5
CACAGGCCGCCGCAGCAGGNNN	NC_012008.3	9257434	CAaAtGgCGCCGCtGCcGGGGA	+	5
CACAGGCCGCCGCAGCAGGNNN	NC_012008.3	10064585	CAaAtGgCGCCGCtGCcGGGGA	-	5
CACAGGCCGCCGCAGCAGGNNN	NC_012008.3	11635400	CtgAaGCtGCaGCAGCAGGCGA	-	5
CACAGGCCGCCGCAGCAGGNNN	NC_012008.3	12141971	CAaAtGgCGCCGCtGCcGGGGA	+	5
CACAGGCCGCCGCAGCAGGNNN	NC_012008.3	12348672	CAaAtGgCGCCGCtGCtGGGGA	-	5
CACAGGCCGCCGCAGCAGGNNN	NC_012008.3	12505177	CAaAtGgCGCCGCtGCcGGGGA	+	5
CACAGGCCGCCGCAGCAGGNNN	NC_012008.3	12796294	CAaAtGgCGCCGCtGCcGGGGA	-	5
CACAGGCCGCCGCAGCAGGNNN	NC_012008.3	12953567	CACAGGCtGCtGCAGgAttGGA	-	5
CACAGGCCGCCGCAGCAGGNNN	NC_012008.3	13033116	CcCAGGCCGCCaCctCAGcCGA	+	5
CACAGGCCGCCGCAGCAGGNNN	NC_012008.3	14371109	CtgAaGCtGCaGCAGCAGGCGA	+	5
CACAGGCCGCCGCAGCAGGNNN	NC_012009.3	692738	CACAatCaGCaGCAGCAGcAGA	+	5
CACAGGCCGCCGCAGCAGGNNN	NC_012009.3	2115487	CtCAGaCCaCCGgAGCAGaTGA	-	5
CACAGGCCGCCGCAGCAGGNNN	NC_012009.3	5470382	CggAGagCGCCGCAGCAGcAGA	-	5
CACAGGCCGCCGCAGCAGGNNN	NC_012009.3	6957014	CAacGtCCcCtGCAGCAGGTGA	-	5
CACAGGCCGCCGCAGCAGGNNN	NC_012009.3	7044253	aACAGGaacCCGCAGCAaGAGA	+	5
CACAGGCCGCCGCAGCAGGNNN	NC_012009.3	12620671	CggAGGCCGCCGCctgAGGTGA	+	5
CACAGGCCGCCGCAGCAGGNNN	NC_012009.3	13913996	CAaAtGgCGCCGCtGCcGGGGA	+	5
CACAGGCCGCCGCAGCAGGNNN	NC_012009.3	15449627	CAatGtCCcCtGCAGCAGGTGA	-	5
CACAGGCCGCCGCAGCAGGNNN	NC_012009.3	16136280	CAaAtGgCGCCGCtGCcGGGGA	+	5
CACAGGCCGCCGCAGCAGGNNN	NC_012009.3	17007846	acCAcGCCGCaGgAGCAGGCGA	+	5
CACAGGCCGCCGCAGCAGGNNN	NC_012009.3	18746017	CAaAtGgCGCCGCtGCcGGGGA	-	5
CACAGGCCGCCGCAGCAGGNNN	NC_012010.3	2531663	CggAGGCCGaCGCAGgAGaGGA	+	5
CACAGGCCGCCGCAGCAGGNNN	NC_012010.3	7501722	CAaAtGgCGCCGCtGCcGGGGA	-	5
CACAGGCCGCCGCAGCAGGNNN	NC_012010.3	8388338	CAaAtGgCGCCGCtGCcGGGGA	+	5
CACAGGCCGCCGCAGCAGGNNN	NC_012010.3	9382736	gACAacCaGCCGCAGCAaGGGA	+	5
CACAGGCCGCCGCAGCAGGNNN	NC_012010.3	11647163	CACAGGCtGCtGCAGgActGGA	-	5
CACAGGCCGCCGCAGCAGGNNN	NC_012010.3	12556619	CAaAtGgCGCCGCtGCcGGGGA	-	5
CACAGGCCGCCGCAGCAGGNNN	NC_012010.3	12573917	CAaAtGgCGCCGCtGCcGGGGA	-	5
CACAGGCCGCCGCAGCAGGNNN	NC_012010.3	14025176	CAaAtGgCGCCGCtGCcGGGGA	+	5
CACAGGCCGCCGCAGCAGGNNN	NC_012010.3	14917777	CAaAtGgCGCCGCtGCcGGGGA	+	5
CACAGGCCGCCGCAGCAGGNNN	NC_012010.3	17498289	CAaAtGgCGCCGCtGCcGGGGA	+	5
CACAGGCCGCCGCAGCAGGNNN	NC_012010.3	18971774	CACAGGaaGCCaCAaCAGGGGA	-	4
CACAGGCCGCCGCAGCAGGNNN	NC_012011.3	2387361	CAgAGGCaGCCGCAGCcctGGA	-	5
CACAGGCCGCCGCAGCAGGNNN	NC_012011.3	10857212	CAacGGCCatCaCAGCAGGGGA	+	5
CACAGGCCGCCGCAGCAGGNNN	NC_012011.3	11323470	CAaAtGgCGCCGCtGCcGGGGA	+	5
CACAGGCCGCCGCAGCAGGNNN	NC_012011.3	11332109	CAaAtGgCGCCGCtGCcGGGGA	+	5
CACAGGCCGCCGCAGCAGGNNN	NC_012011.3	12516767	CAaAtGgCGCCGCtGCcGGGGA	+	5
CACAGGCCGCCGCAGCAGGNNN	NC_012011.3	12592344	CAacGtCCcCtGCAGCAGGTGA	+	5
CACAGGCCGCCGCAGCAGGNNN	NC_012011.3	12621333	CAaAtGgCGCCGCtGCcGGGGA	+	5
CACAGGCCGCCGCAGCAGGNNN	NC_012011.3	13579501	CACcGGtCGgCGCcGCcGGCGA	-	5
CACAGGCCGCCGCAGCAGGNNN	NC_012011.3	15354373	CACAcGCgcCaGCAGCAGaGGA	-	5
CACAGGCCGCCGCAGCAGGNNN	NC_012011.3	16066851	CAacGtCCcCtGCAGCAGGTGA	-	5
CACAGGCCGCCGCAGCAGGNNN	NC_012011.3	24743757	CACAaGCaGgCaCAGCAGcAGA	-	5
CACAGGCCGCCGCAGCAGGNNN	NC_012012.3	1512942	CAaAtGgCGCCGCtGCcGGGGA	-	5
CACAGGCCGCCGCAGCAGGNNN	NC_012012.3	1654841	aACAGGCaGCaGCAGCAGaAGA	-	4
CACAGGCCGCCGCAGCAGGNNN	NC_012012.3	3279203	aACAGGCCaCaGCAGCAcaAGA	-	5
CACAGGCCGCCGCAGCAGGNNN	NC_012012.3	6515682	CACAtGtCGCCaCcGCcGGCGA	-	5
CACAGGCCGCCGCAGCAGGNNN	NC_012012.3	9098706	CAaAGGCCGaCGCcGtAGtAGA	+	5
CACAGGCCGCCGCAGCAGGNNN	NC_012012.3	9456899	CAaAtGgCGCCGttGCAGGGGA	+	5
CACAGGCCGCCGCAGCAGGNNN	NC_012012.3	9910703	CAaAtGgCGCCGCtGCcGGGGA	-	5
CACAGGCCGCCGCAGCAGGNNN	NC_012012.3	10663869	CAaAtGgCGCCGCtGCtGGGGA	+	5
CACAGGCCGCCGCAGCAGGNNN	NC_012012.3	11125704	CAacGtCCcCtGCAGCAGGTGA	-	5
CACAGGCCGCCGCAGCAGGNNN	NC_012012.3	11887293	CAaAtGgCGCCGCtGCcGGGGA	+	5
CACAGGCCGCCGCAGCAGGNNN	NC_012012.3	15972100	CAaAtGgCGCCGCtGCcGGGGA	-	5
CACAGGCCGCCGCAGCAGGNNN	NC_012012.3	17723201	CACgGGCgGCaGCAGCAGcAGA	+	4
CACAGGCCGCCGCAGCAGGNNN	NC_012012.3	17881658	CACAGagaGCgGCAGgAGGAGA	+	5
CACAGGCCGCCGCAGCAGGNNN	NC_012012.3	18032774	CACgGGCCaCaGCAGaAtGTGA	+	5
CACAGGCCGCCGCAGCAGGNNN	NC_012013.3	381765	CAgAGGCtGCaGCAGCAGaTGA	+	4
CACAGGCCGCCGCAGCAGGNNN	NC_012013.3	2178033	tACgaGCCaCCGCAGCAGGGGA	-	4
CACAGGCCGCCGCAGCAGGNNN	NC_012013.3	2954889	CAgAaGCaGCaGCAGCAGcAGA	-	5
CACAGGCCGCCGCAGCAGGNNN	NC_012013.3	3557061	CAgAGGCgGCacCAGCAGcAGA	+	5
CACAGGCCGCCGCAGCAGGNNN	NC_012013.3	5155992	CcaAGGgaGCCGgAGCAGGTGA	-	5
CACAGGCCGCCGCAGCAGGNNN	NC_012013.3	8233046	CACtGGCCGCttCAGCAatGGA	+	5
CACAGGCCGCCGCAGCAGGNNN	NC_012013.3	10647970	CAaAtGgCGCCGCtGCcGGGGA	+	5
CACAGGCCGCCGCAGCAGGNNN	NC_012013.3	12508322	CAaAtGgCGCCGCtGCcGGGGA	-	5
CACAGGCCGCCGCAGCAGGNNN	NC_012013.3	12866939	CAaAtGgCGCCGCtGCAaGGGA	-	5
CACAGGCCGCCGCAGCAGGNNN	NC_012013.3	12902523	CAaAtGgCGCCGCtGCAaGGGA	-	5
CACAGGCCGCCGCAGCAGGNNN	NC_012013.3	16311046	CACAcGCCaCCGCAGCAGaAGA	+	3
CACAGGCCGCCGCAGCAGGNNN	NC_012013.3	18002617	CggAcGCCGCCGCAGCcGaGGA	+	5
CACAGGCCGCCGCAGCAGGNNN	NC_012013.3	18294499	CcCAGGtCGCCGaAGgAGGCGA	+	4
CACAGGCCGCCGCAGCAGGNNN	NW_003724168.1	272118	CAaAtGgCGCCGCtGCtGGGGA	-	5
CACAGGCCGCCGCAGCAGGNNN	NW_003724168.1	405740	CAaAtGgCGCCGCtGCcGGGGA	-	5
CACAGGCCGCCGCAGCAGGNNN	NC_012014.3	780473	CAttGGCCaCCaCAGCAtGAGA	-	5
CACAGGCCGCCGCAGCAGGNNN	NC_012014.3	5908034	aAgAGGCCGCCGCgGCActTGA	-	5
CACAGGCCGCCGCAGCAGGNNN	NC_012014.3	6673697	CAaAtGgCGCCGCtGCcGGGGA	-	5
CACAGGCCGCCGCAGCAGGNNN	NC_012014.3	6993811	CAaAtGgCGCCGCtGCcGGGGA	+	5
CACAGGCCGCCGCAGCAGGNNN	NC_012014.3	9378295	CAacGtCCcCtGCAGCAGGTGA	-	5
CACAGGCCGCCGCAGCAGGNNN	NC_012014.3	9841878	CAgAGGCCGCCGCttgAGGTGA	+	4
CACAGGCCGCCGCAGCAGGNNN	NC_012014.3	11925715	CACAaGCaGCtGCAGCAGcTGA	-	4
CACAGGCCGCCGCAGCAGGNNN	NC_012014.3	15259029	CACAGGCtGCCtCAGCtatGGA	+	5
CACAGGCCGCCGCAGCAGGNNN	NC_012014.3	17046974	CACAGGCCaCtGCcGCtaGAGA	-	5
CACAGGCCGCCGCAGCAGGNNN	NC_012014.3	17055818	CACAGGCCaCtGCcGCtaGAGA	-	5
CACAGGCCGCCGCAGCAGGNNN	NC_012014.3	17096520	CACgaGCaGCCaCAGCAaGTGA	-	5
CACAGGCCGCCGCAGCAGGNNN	NC_012014.3	17164007	CACAGcCCtCCtCAGCAaGTGA	-	4
CACAGGCCGCCGCAGCAGGNNN	NC_012014.3	18643256	aACAGGCgGCaGaAGCAGaAGA	-	5
CACAGGCCGCCGCAGCAGGNNN	NC_012014.3	19982043	CACtGaCCGCtGCAGCAtcAGA	+	5
CACAGGCCGCCGCAGCAGGNNN	NC_012014.3	20731074	CcCAcGCCGCCGgAGaAtGAGA	-	5
CACAGGCCGCCGCAGCAGGNNN	NC_012015.3	982803	CAaAtGgCGCCGCtGCcGGGGA	+	5
CACAGGCCGCCGCAGCAGGNNN	NC_012015.3	997894	CggAGGCCGCCGCctgAGGTGA	+	5
CACAGGCCGCCGCAGCAGGNNN	NC_012015.3	1333942	CggAGGCCGCCGCttgAGGTGA	+	5
CACAGGCCGCCGCAGCAGGNNN	NC_012015.3	1519306	CAacGGCaGCCaCAGCAGcAGA	+	5
CACAGGCCGCCGCAGCAGGNNN	NC_012015.3	1657693	CcggcGCCGCCGCAGCAGcAGA	+	5
CACAGGCCGCCGCAGCAGGNNN	NC_012015.3	3582177	ggCAGGCCGaaGCAGCAaGTGA	-	5
CACAGGCCGCCGCAGCAGGNNN	NC_012015.3	3709753	CACAGGCtaCCcCAtCAGaTGA	+	5
CACAGGCCGCCGCAGCAGGNNN	NC_012015.3	5457980	CtgAGGCgGCCGCtGCAGcTGA	-	5
CACAGGCCGCCGCAGCAGGNNN	NC_012015.3	5950059	aAtAGGCCaCtGCAGCAGtGGA	+	5
CACAGGCCGCCGCAGCAGGNNN	NC_012015.3	6933986	CAgcGGCtGCaGCAGCAGaTGA	-	5
CACAGGCCGCCGCAGCAGGNNN	NC_012015.3	7345291	acCAGGCCaCCaCAGCAaGTGA	+	5
CACAGGCCGCCGCAGCAGGNNN	NC_012015.3	9800818	CAacGGCCatCaCAGCAGGGGA	+	5
CACAGGCCGCCGCAGCAGGNNN	NC_012015.3	11860324	CAaAtGgCGCCGCtGCcGGGGA	-	5
CACAGGCCGCCGCAGCAGGNNN	NC_012015.3	15512883	CAaAtGgCGCCGCtGCcGGGGA	-	5
CACAGGCCGCCGCAGCAGGNNN	NC_012015.3	15534706	CAaAtGgCGCCGCtGCcGGGGA	-	5
CACAGGCCGCCGCAGCAGGNNN	NC_012015.3	19736301	CAaAtGgCGCCGttGCAGGGGA	+	5
CACAGGCCGCCGCAGCAGGNNN	NC_012016.3	614981	CtCAGGCaGCCGatGCtGGTGA	-	5
CACAGGCCGCCGCAGCAGGNNN	NC_012016.3	1758262	CACAtGCCtCaGCAGCAGcAGA	-	4
CACAGGCCGCCGCAGCAGGNNN	NC_012016.3	3731172	tAgAGGCgGCCGCgGCtGGAGA	-	5
CACAGGCCGCCGCAGCAGGNNN	NC_012016.3	3831941	CAaAtGgCGCCGCtGCcGGGGA	-	5
CACAGGCCGCCGCAGCAGGNNN	NC_012016.3	4257029	CggAGGCCGCCGCctaAGGTGA	+	5
CACAGGCCGCCGCAGCAGGNNN	NC_012016.3	6068816	CAaAtGgCGCCGttGCAGGGGA	+	5
CACAGGCCGCCGCAGCAGGNNN	NC_012016.3	6192899	aACAatCtGCCGCAGCcGGAGA	-	5
CACAGGCCGCCGCAGCAGGNNN	NC_012016.3	7853434	CAaAGGCatCCGaAGaAGGAGA	+	5
CACAGGCCGCCGCAGCAGGNNN	NC_012016.3	9328136	CAaAtGgCGCCGCtGCcGGGGA	-	5
CACAGGCCGCCGCAGCAGGNNN	NC_012016.3	9802148	CAaAtGgCGCCGCtGCcGGGGA	-	5
CACAGGCCGCCGCAGCAGGNNN	NC_012016.3	13236349	gACAGGCaGCaGCAaaAGGTGA	+	5
CACAGGCCGCCGCAGCAGGNNN	NC_012016.3	17274751	CAtgGGCCcCCaCAGaAGGAGA	-	5
CACAGGCCGCCGCAGCAGGNNN	NC_012017.3	448684	CAgAGGagGCtGCAGCtGGTGA	-	5
CACAGGCCGCCGCAGCAGGNNN	NC_012017.3	829298	gAaAcGCCGCCGgAGCcGGAGA	-	5
CACAGGCCGCCGCAGCAGGNNN	NC_012017.3	1087659	CcCAGGCCGCgGCAcCAccGGA	+	5
CACAGGCCGCCGCAGCAGGNNN	NC_012017.3	1727366	CtCcGGCgGCCGCAGacGGTGA	-	5
CACAGGCCGCCGCAGCAGGNNN	NC_012017.3	2778833	CACAGGCtGCCcCAGgAcaGGA	+	5
CACAGGCCGCCGCAGCAGGNNN	NC_012017.3	3707903	CcCAGtCCGCCtCcGCAGaTGA	-	5
CACAGGCCGCCGCAGCAGGNNN	NC_012017.3	6029789	CACAaGCCtCCtCtGCAGtCGA	-	5
CACAGGCCGCCGCAGCAGGNNN	NC_012017.3	9192063	CACAaGaaGCCtCAGCAGcCGA	+	5
CACAGGCCGCCGCAGCAGGNNN	NC_012017.3	9305659	CAacGtCCcCtGCAGCAGGTGA	-	5
CACAGGCCGCCGCAGCAGGNNN	NC_012017.3	11080869	CAaAtGgCGCCGCtGCcGGGGA	+	5
CACAGGCCGCCGCAGCAGGNNN	NC_012017.3	11434525	CAaAtGgCGCCGCtGCcGGGGA	+	5
CACAGGCCGCCGCAGCAGGNNN	NC_012017.3	11538506	CAaAtGgCGCCGCtGCcGGGGA	-	5
CACAGGCCGCCGCAGCAGGNNN	NC_012017.3	15235279	CAatGtCCcCtGCAGCAGGTGA	+	5
CACAGGCCGCCGCAGCAGGNNN	NC_012017.3	16472487	acCAcGCCGCaGgAGCAGGCGA	+	5
CACAGGCCGCCGCAGCAGGNNN	NC_012018.3	5747547	CAaAtGgCGCCGCtGCcGGGGA	+	5
CACAGGCCGCCGCAGCAGGNNN	NC_012018.3	9620624	CACcaGCgGCtGCAGCcGGCGA	-	5
CACAGGCCGCCGCAGCAGGNNN	NC_012018.3	11394515	CAacGGCCatCaCAGCAGGGGA	+	5
CACAGGCCGCCGCAGCAGGNNN	NC_012018.3	12100106	CAaAtGgCGCCGCtGCcGGGGA	-	5
CACAGGCCGCCGCAGCAGGNNN	NC_012018.3	14573977	CAaAtGgCGCCGCtGCcGGGGA	-	5
CACAGGCCGCCGCAGCAGGNNN	NC_012018.3	15973127	CAaAtGgCGCCGCtGCcGGGGA	+	5
CACAGGCCGCCGCAGCAGGNNN	NC_012018.3	16756712	CtgAaGCtGCaGCAGCAGGCGA	+	5
CACAGGCCGCCGCAGCAGGNNN	NC_012018.3	17670709	CAaAtGgCGCCGCtGCcGGGGA	-	5
CACAGGCCGCCGCAGCAGGNNN	NC_012018.3	19077338	CAacGtCCcCtGCAGCAGGTGA	-	5
CACAGGCCGCCGCAGCAGGNNN	NC_012018.3	22278367	CcCcGGCCGCCGgAGgAGtCGA	-	5
CACAGGCCGCCGCAGCAGGNNN	NC_012019.3	1293061	CACAcGCtaCtGCAGCAGtTGA	-	5
CACAGGCCGCCGCAGCAGGNNN	NC_012019.3	1482585	CAaAtGgCGCCGCtGCcGGGGA	+	5
CACAGGCCGCCGCAGCAGGNNN	NC_012019.3	1751958	CACcGGCCcCaGCAaCAtGTGA	-	5
CACAGGCCGCCGCAGCAGGNNN	NC_012019.3	3282786	CAaAGtCCGaCGCgtCAGGGGA	+	5
CACAGGCCGCCGCAGCAGGNNN	NC_012019.3	4978929	CAaAtGgCGCCGCtGCcGGGGA	+	5
CACAGGCCGCCGCAGCAGGNNN	NC_012019.3	8323876	CAacGGCCatCaCAGCAGGGGA	-	5
CACAGGCCGCCGCAGCAGGNNN	NC_012019.3	9396826	ttgAGGCtGCCGCAGgAGGTGA	+	5
CACAGGCCGCCGCAGCAGGNNN	NC_012019.3	9943970	CACAaGgCGCCGaAGgAGcAGA	+	5
CACAGGCCGCCGCAGCAGGNNN	NC_012019.3	12343609	CAaAtGgCGCCGCtGCcGGGGA	-	5
CACAGGCCGCCGCAGCAGGNNN	NC_012019.3	13720787	CAaAtGgCGCCGCtGCcGGGGA	+	5
CACAGGCCGCCGCAGCAGGNNN	NC_012019.3	22526194	CAaAtGgCGCCGttGCAGGGGA	+	5
CACAGGCCGCCGCAGCAGGNNN	NW_003724180.1	846526	CAgAtGCaGCaGCAGCAGcAGA	+	5
CACAGGCCGCCGCAGCAGGNNN	NW_003724180.1	846544	CAgAtGCaGCaGCAGCAGcAGA	+	5
CACAGGCCGCCGCAGCAGGNNN	NC_012020.3	339823	CACAaGCCaCCGatGgAGGTGA	-	5
CACAGGCCGCCGCAGCAGGNNN	NC_012020.3	1939006	CggcGGCaGCaGCAGCAGGAGA	+	5
CACAGGCCGCCGCAGCAGGNNN	NC_012020.3	4356794	CACtGGCCGCaGagGaAGGAGA	-	5
CACAGGCCGCCGCAGCAGGNNN	NC_012020.3	5178449	CAaAtGgCGCCGCtGCcGGGGA	-	5
CACAGGCCGCCGCAGCAGGNNN	NC_012020.3	7481952	CAgcaGCCGCaGCAGCAGcCGA	-	5
CACAGGCCGCCGCAGCAGGNNN	NC_012020.3	7751021	CAaAtGgCGCCGCtGCcGGGGA	+	5
CACAGGCCGCCGCAGCAGGNNN	NC_012020.3	11654520	CAacGtCCcCtGCAGCAGGTGA	-	5
CACAGGCCGCCGCAGCAGGNNN	NC_012020.3	13416546	CAaAtGgCGCCGCtGCcGGAGA	+	5
CACAGGCCGCCGCAGCAGGNNN	NC_012020.3	15323437	CACAaGaaGCaGCAGCAtGGGA	-	5
CACAGGCCGCCGCAGCAGGNNN	NC_012020.3	15455830	CACAaGaaGCaGCAGCAtGGGA	-	5
CACAGGCCGCCGCAGCAGGNNN	NC_012020.3	18408563	CggAGGCCGCCGCctgAGGTGA	+	5
CACAGGCCGCCGCAGCAGGNNN	NC_012020.3	18740957	CAatGtCCcCtGCAGCAGGTGA	-	5
CACAGGCCGCCGCAGCAGGNNN	NC_012020.3	19497704	ggaAGGCCGtCGCAGCgGGAGA	+	5
CACAGGCCGCCGCAGCAGGNNN	NC_012020.3	19830534	CAaAtGgCGCCGCtGCcGGGGA	+	5
CACAGGCCGCCGCAGCAGGNNN	NC_012020.3	22447031	CAacGtCCcCtGCAGCAGGTGA	+	5
CACAGGCCGCCGCAGCAGGNNN	NC_012020.3	23826098	CACAGGCtGCaGCAGgAttGGA	+	5
CACAGGCCGCCGCAGCAGGNNN	NC_012020.3	24622438	CACAaGCCtCCGaAtCtGGTGA	-	5
CACAGGCCGCCGCAGCAGGNNN	NC_012020.3	24947012	CAaAGGgCGaaGCAGaAGGAGA	-	5
CACAGGCCGCCGCAGCAGGNNN	NC_012020.3	25202670	CACgcGtCaCCGCAtCAGGAGA	-	5
CACAGGCCGCCGCAGCAGGNNN	NC_012020.3	25978142	CAgAaGCgGCCGCgGaAGGCGA	+	5
CACAGGCCGCCGCAGCAGGNNN	NC_012020.3	28994289	CAaAtGgCGCCGCtGCcGGGGA	+	5
CACAGGCCGCCGCAGCAGGNNN	NC_012020.3	29000840	CAaAtGgCGCCGCtGCcGGGGA	+	5
CACAGGCCGCCGCAGCAGGNNN	NC_012021.3	403244	CAgAGGCCaCCtCtGgAGGGGA	-	5
CACAGGCCGCCGCAGCAGGNNN	NC_012021.3	774003	CAaAtGgCGCCGCtGCcGGGGA	-	5
CACAGGCCGCCGCAGCAGGNNN	NC_012021.3	4177957	CAatGtCCcCtGCAGCAGGTGA	+	5
CACAGGCCGCCGCAGCAGGNNN	NC_012021.3	5610567	CAaAtGgCGCCGCtGCcGGGGA	+	5
CACAGGCCGCCGCAGCAGGNNN	NC_012021.3	7789586	CAaAtGgCGCCGCtGCcGGGGA	-	5
CACAGGCCGCCGCAGCAGGNNN	NC_012021.3	8315876	CAacGtCCcCtGCAGCAGGTGA	-	5
CACAGGCCGCCGCAGCAGGNNN	NC_012021.3	15796519	CACtGGCaGCaGCtGCAGcAGA	-	5
CACAGGCCGCCGCAGCAGGNNN	NC_012022.3	1511891	CAaAtGgCGCCGCtGCcGGGGA	+	5
CACAGGCCGCCGCAGCAGGNNN	NC_012022.3	1518221	CAaAtGgCGCCGCtGCcGGGGA	+	5
CACAGGCCGCCGCAGCAGGNNN	NC_012022.3	2503738	CAaAtGgCGCCGCtGCcGGGGA	-	5
CACAGGCCGCCGCAGCAGGNNN	NC_012022.3	3200793	CACcGcCCGCCaCAGtAtGAGA	+	5
CACAGGCCGCCGCAGCAGGNNN	NC_012022.3	4169379	CAaAtGgCGCCGtcGCAGGGGA	-	5
CACAGGCCGCCGCAGCAGGNNN	NC_012022.3	4408060	CtgAaGCtGCaGCAGCAGGCGA	-	5
CACAGGCCGCCGCAGCAGGNNN	NC_012022.3	4519919	CAgAGcCaGCtcCAGCAGGTGA	+	5
CACAGGCCGCCGCAGCAGGNNN	NC_012022.3	6571479	CAaAtGgCGCCGttGCAGGGGA	-	5
CACAGGCCGCCGCAGCAGGNNN	NC_012022.3	7706719	CAacGtCCcCtGCAGCAGGTGA	-	5
CACAGGCCGCCGCAGCAGGNNN	NC_012022.3	8798622	CAaAtGgCGCCGCtGCcGGGGA	-	5
CACAGGCCGCCGCAGCAGGNNN	NC_012022.3	8918027	CAaAtGgCGCCGCtGCcGGGGA	-	5
CACAGGCCGCCGCAGCAGGNNN	NC_012022.3	9450503	CAaAtGgCGCCGCtGCcGGGGA	-	5
CACAGGCCGCCGCAGCAGGNNN	NC_012022.3	13538952	CAaAtGgCGCCGCtGCcGGGGA	+	5
CACAGGCCGCCGCAGCAGGNNN	NC_012022.3	17216245	tACAGcCCagCcCAGCAGGGGA	+	5
CACAGGCCGCCGCAGCAGGNNN	NC_012022.3	19833821	CAaAtGgCGCCGCtGCcGGGGA	+	5
CACAGGCCGCCGCAGCAGGNNN	NC_012022.3	20782392	CACcGGCCGCCGCtGgtGaGGA	-	5
CACAGGCCGCCGCAGCAGGNNN	NW_003724183.1	94279	CAaAtGgCGCCGCtGCcGGGGA	-	5
CACAGGCCGCCGCAGCAGGNNN	NC_012023.3	3758890	CAtAtGCCGCaaCcGCAGGAGA	+	5
CACAGGCCGCCGCAGCAGGNNN	NC_012023.3	7979925	CggAGGCCGCCGCctgAGGTGA	+	5
CACAGGCCGCCGCAGCAGGNNN	NC_012023.3	13564406	CAggGGCgGCgGCAGCAGtAGA	+	5
CACAGGCCGCCGCAGCAGGNNN	NC_012023.3	15705904	CAaAtGgCGCCGCtGCcGGGGA	+	5
CACAGGCCGCCGCAGCAGGNNN	NC_012023.3	15705931	CAaAtGgCGCCGCtGCcGGGGA	+	5
CACAGGCCGCCGCAGCAGGNNN	NC_012024.3	5350518	CAaAGGCCtCCtCAaCAtGAGA	-	5
CACAGGCCGCCGCAGCAGGNNN	NC_012024.3	6467423	CggAGGCCGCCGCctgAGGTGA	+	5
CACAGGCCGCCGCAGCAGGNNN	NC_012024.3	7431418	CACAGaCtGCCatAGCAGcAGA	+	5
CACAGGCCGCCGCAGCAGGNNN	NC_012024.3	9078449	CAatGGCCGCCGgAagAGGAGA	+	5
CACAGGCCGCCGCAGCAGGNNN	NC_012024.3	10285097	tACAtcCCctCGCAGCAGGAGA	+	5
CACAGGCCGCCGCAGCAGGNNN	NC_012024.3	12525631	CACAGGCCGgaGCttCAGcGGA	+	5
CACAGGCCGCCGCAGCAGGNNN	NC_012024.3	14932703	CAaAtGgCGCCGCtGCcGGGGA	+	5
CACAGGCCGCCGCAGCAGGNNN	NC_012024.3	15367798	CAaAtGgCGCCGCtGCtGGGGA	+	5
CACAGGCCGCCGCAGCAGGNNN	NC_012024.3	16449872	CAaAtGgCGCCGCtGCcGGGGA	-	5
CACAGGCCGCCGCAGCAGGNNN	NC_012024.3	16746578	CAaAGGCCGCCctAGtAtGGGA	-	5
CACAGGCCGCCGCAGCAGGNNN	NC_012024.3	16806768	CAaAtGgCGCCGCtGCcGGGGA	-	5
CACAGGCCGCCGCAGCAGGNNN	NC_012024.3	16932793	CAaAtGaCGCCGttGCAGGGGA	-	5
CACAGGCCGCCGCAGCAGGNNN	NC_012024.3	17564156	CAaAtGgCGCCGCtGCcGGGGA	+	5
CACAGGCCGCCGCAGCAGGNNN	NC_012024.3	17643454	CAaAtGgCGCCGCtGCcGGGGA	-	5
CACAGGCCGCCGCAGCAGGNNN	NC_012024.3	21557051	CAaAtGgCGCCGCtGCcGGGGA	-	5
CACAGGCCGCCGCAGCAGGNNN	NC_012024.3	22957221	CAaAtGgCGCCGCtGCcGGGGA	-	5
CACAGGCCGCCGCAGCAGGNNN	NC_012024.3	24922405	CggAGGCCGCCGCctgAGGTGA	+	5
CACAGGCCGCCGCAGCAGGNNN	NC_012024.3	25024968	CAaAGGCCGtCcCgcCAGGCGA	-	5
CACAGGCCGCCGCAGCAGGNNN	NC_012024.3	26538476	CAacGcCCcCtGCAGCAGGTGA	-	5
CACAGGCCGCCGCAGCAGGNNN	NC_012024.3	26648168	CACAaGCCaCCGatGgAGGTGA	+	5
CACAGGCCGCCGCAGCAGGNNN	NC_012024.3	27570483	CACAGGCCaCtGCcaCAtGCGA	+	5
CACAGGCCGCCGCAGCAGGNNN	NC_012024.3	27821563	CAaAtGgCGCCGCtGCcGGGGA	+	5
CACAGGCCGCCGCAGCAGGNNN	NW_003724187.1	295283	CAaAtGgCGCCGCtGCcGGGGA	+	5
CACAGGCCGCCGCAGCAGGNNN	NW_003724187.1	619002	CAgAGGCCGCCaCAGCcaaGGA	-	5
CACAGGCCGCCGCAGCAGGNNN	NW_003724187.1	896314	CAgAGGCtGCCaCtGCAaGGGA	-	5
CACAGGCCGCCGCAGCAGGNNN	NW_003724187.1	1008266	CAatGtCCcCtGCAGCAGGTGA	-	5
CACAGGCCGCCGCAGCAGGNNN	NW_003724187.1	1040814	CACAGGCgttaGCAaCAGGTGA	+	5
CACAGGCCGCCGCAGCAGGNNN	NW_003724191.1	1536086	CAaAtGgCGCCGCtGCcGGGGA	+	5
CACAGGCCGCCGCAGCAGGNNN	NC_012025.3	2022075	CACcaGCaGCaGCAGCAGcTGA	-	5
CACAGGCCGCCGCAGCAGGNNN	NC_012025.3	5919965	CACAGGCaGCaGCtGCgGGAGA	-	4
CACAGGCCGCCGCAGCAGGNNN	NC_012025.3	5927135	CAgAGagaGCaGCAGCAGGAGA	-	5
CACAGGCCGCCGCAGCAGGNNN	NC_012025.3	7750376	CcCAGGCCtaaGCAGCAGaAGA	+	5
CACAGGCCGCCGCAGCAGGNNN	NC_012025.3	9011460	CACAGGCCaCtcCAGCAacGGA	-	5
CACAGGCCGCCGCAGCAGGNNN	NC_012025.3	10068358	CAaAtGgCGCCGCtGCcGGGGA	-	5
CACAGGCCGCCGCAGCAGGNNN	NC_012025.3	11355033	CAaAtGgCGCCGCtGCcGGGGA	+	5
CACAGGCCGCCGCAGCAGGNNN	NC_012025.3	11904602	CAaAtGgCGCCGCtGCcGGGGA	-	5
CACAGGCCGCCGCAGCAGGNNN	NC_012025.3	12358364	CAaAtGgCGCCGCtGCcGGGGA	+	5
CACAGGCCGCCGCAGCAGGNNN	NC_012025.3	13071390	CcCAGGCCGCCaCctCAGcCGA	-	5
CACAGGCCGCCGCAGCAGGNNN	NC_012025.3	13290578	CAatGtCCcCtGCAGCAGGTGA	+	5
CACAGGCCGCCGCAGCAGGNNN	NC_012025.3	14815105	CAaAtGgCGCCGCtGCcGGGGA	-	5
CACAGGCCGCCGCAGCAGGNNN	NC_012025.3	16498385	CAaAtGgCGCCGCtGCcGGGGA	+	5
CACAGGCCGCCGCAGCAGGNNN	NC_012025.3	17966223	CAaAtGgCGCCGCtGCcGGGGA	-	5
CACAGGCCGCCGCAGCAGGNNN	NC_012025.3	18162454	aAgAGGCCGCCGCAGCAcaTGA	-	4
CACAGGCCGCCGCAGCAGGNNN	NC_012025.3	18254811	CAgAGGaCaCaGCAGCAGaTGA	+	5
CACAGGCCGCCGCAGCAGGNNN	NC_012025.3	18222594	aAgAGGCCGCCGCAGCAcaTGA	-	4
CACAGGCCGCCGCAGCAGGNNN	NC_012025.3	18287568	CggAGGCCGCCGCctgAGGTGA	+	5
CACAGGCCGCCGCAGCAGGNNN	NC_012025.3	21865541	CAaAtGgCGCCGCtGCcGGGGA	-	5
CACAGGCCGCCGCAGCAGGNNN	NW_003724469.1	12202	CAatGtCCcCtGCAGCAGGTGA	-	5
CACAGGCCGCCGCAGCAGGNNN	NW_003724195.1	162167	CAaAtGgCGCCGCtGCcGGGGA	-	5
CACAGGCCGCCGCAGCAGGNNN	NW_003724195.1	537782	CAaAtGgCGCCGCtGCcGGGGA	+	5
CACAGGCCGCCGCAGCAGGNNN	NW_003724750.1	8833	CtCAGGCtGCtGCAtaAGGGGA	-	5
CACAGGCCGCCGCAGCAGGNNN	NW_003725940.1	1472	CAaAtGgCGCCGCtGCcGGGGA	-	5
CACAGGCCGCCGCAGCAGGNNN	NW_003724194.1	519293	CAaAtGgCGCCGCtGCcGGGGA	+	5
CACAGGCCGCCGCAGCAGGNNN	NW_003724194.1	536854	CAaAtGgCGCCGCtGCcGGGGA	-	5
CACAGGCCGCCGCAGCAGGNNN	NW_003724194.1	630169	CAaAtGgCGCCGCtGCcGGGGA	-	5
CACAGGCCGCCGCAGCAGGNNN	NW_003725688.1	1398	CAaAtGgCGCCGCtGCcGGGGA	-	5
CACAGGCCGCCGCAGCAGGNNN	NW_003724199.1	401102	CAaAtGgCGCCGCtGCcGGGGA	+	5
CACAGGCCGCCGCAGCAGGNNN	NW_003724199.1	448121	CAaAtGgCGCCGCtGCcGGGGA	-	5
CACAGGCCGCCGCAGCAGGNNN	NW_003724197.1	526334	CAaAtGgCGCCGCtGCcGGGGA	-	5
CACAGGCCGCCGCAGCAGGNNN	NW_003724196.1	136320	CAaAtGaCGCCGttGCAGGGGA	-	5
CACAGGCCGCCGCAGCAGGNNN	NW_003724196.1	235990	CAaAtGgCGCCGCtGCcGGAGA	+	5
CACAGGCCGCCGCAGCAGGNNN	NW_003724196.1	365025	CAaAtGgCGCCGCtGCcGGGGA	+	5
CACAGGCCGCCGCAGCAGGNNN	NW_003724196.1	412975	CAaAtGgCGCCGCtGCcGGGGA	-	5
CACAGGCCGCCGCAGCAGGNNN	NW_003724312.1	5067	CACAGaCCGCCGCtGCctcGGA	-	5
CACAGGCCGCCGCAGCAGGNNN	NW_003724236.1	8629	CAatGtCCcCtGCAGCAGGTGA	+	5
CACAGGCCGCCGCAGCAGGNNN	NW_003724265.1	49953	aAaAtGgCGCCGCtGCAGGGGA	-	5
CACAGGCCGCCGCAGCAGGNNN	NW_003724260.1	28089	CACAaGCCaCCGaAGgAGaTGA	+	5
CACAGGCCGCCGCAGCAGGNNN	NW_003724200.1	47078	CAaAtGgCGCCGCtGCcGGGGA	+	5
CACAGGCCGCCGCAGCAGGNNN	NW_003724200.1	353127	CAaAtGgCGCCGCtGCcGGGGA	+	5
CACAGGCCGCCGCAGCAGGNNN	NW_003724200.1	373290	CAaAtGgCGCCGCtGCcGGGGA	+	5
CACAGGCCGCCGCAGCAGGNNN	NW_003724374.1	23299	aAgtGGCCGCCGCcGCcGGCGA	+	5
CACAGGCCGCCGCAGCAGGNNN	NW_003724374.1	47385	aAgtGGCCGCCGCcGCcGGCGA	+	5
CACAGGCCGCCGCAGCAGGNNN	NW_003724192.1	231480	CAaAtGgCGCCGCtGCcGGGGA	-	5
CACAGGCCGCCGCAGCAGGNNN	NW_003724192.1	593549	CAaAtGgCGCCGCtGCcGGGGA	+	5
CACAGGCCGCCGCAGCAGGNNN	NW_003724413.1	29438	CAaAtGgCGCCGCtGCcGGGGA	+	5
CACAGGCCGCCGCAGCAGGNNN	NW_003724738.1	8729	CACAGaCCGCCGCtGCctcGGA	-	5
CACAGGCCGCCGCAGCAGGNNN	NW_003724455.1	23029	CAacGtCCcCtGCAGCAGGTGA	-	5
CACAGGCCGCCGCAGCAGGNNN	NC_012119.1	278785	CcCAGGaCGgtGCgGCAGGGGA	+	5

## Sheet: output_sgRNA3_NGG
CACAGGCCGCCGCAGCAGGNNN	NC_012007.3	513065	CACcaGCaGCaGCcGCAGGCGG	-	5
CACAGGCCGCCGCAGCAGGNNN	NC_012007.3	1380093	CACgcGCCGCCctAGCgGGAGG	-	5
CACAGGCCGCCGCAGCAGGNNN	NC_012007.3	21504676	CACccGCCGCtGCAGgcGGCGG	-	5
CACAGGCCGCCGCAGCAGGNNN	NC_012007.3	21504679	aACcacCCGCCGCtGCAGGCGG	-	5
CACAGGCCGCCGCAGCAGGNNN	NC_012008.3	1042130	CACgaGCCGCCGCAtCtGaTGG	-	5
CACAGGCCGCCGCAGCAGGNNN	NC_012008.3	4227195	CACcGGCgGCaGgAGgAGGAGG	-	5
CACAGGCCGCCGCAGCAGGNNN	NC_012008.3	4232806	CACcaGCaGCgGCAGCAGGAGG	-	4
CACAGGCCGCCGCAGCAGGNNN	NC_012008.3	6132517	CcCgcGCaGCCGgAGCAGGTGG	-	5
CACAGGCCGCCGCAGCAGGNNN	NC_012008.3	9041464	gACAGtaCtCCGgAGCAGGTGG	+	5
CACAGGCCGCCGCAGCAGGNNN	NC_012008.3	14195796	gACAGtaCtCCGgAGCAGGTGG	+	5
CACAGGCCGCCGCAGCAGGNNN	NC_012008.3	16027955	CACAGGCCGCacCAtCccGAGG	+	5
CACAGGCCGCCGCAGCAGGNNN	NC_012009.3	9135995	CtCAccCCGCaaCAGCAGGAGG	-	5
CACAGGCCGCCGCAGCAGGNNN	NC_012009.3	14323325	CACAGaCCtgtGCAGtAGGTGG	-	5
CACAGGCCGCCGCAGCAGGNNN	NC_012009.3	18402376	CAgccGCtGCCcCAGCAGGGGG	-	5
CACAGGCCGCCGCAGCAGGNNN	NC_012009.3	19338617	CACAGGaCGCCtCgGgAtGGGG	+	5
CACAGGCCGCCGCAGCAGGNNN	NW_003724155.1	452438	CtCcGGtCGCCGgAGgAGGAGG	+	5
CACAGGCCGCCGCAGCAGGNNN	NC_012010.3	1822382	CACAtGCaGCCcaAGaAGGTGG	-	5
CACAGGCCGCCGCAGCAGGNNN	NC_012010.3	2067597	CcgAGGCgcCCGaAGCAGGCGG	-	5
CACAGGCCGCCGCAGCAGGNNN	NC_012010.3	4344625	aAaAGGtgGCtGCAGCAGGAGG	-	5
CACAGGCCGCCGCAGCAGGNNN	NC_012010.3	8544091	CACAGGCCGCacCAtCccGAGG	-	5
CACAGGCCGCCGCAGCAGGNNN	NC_012010.3	22991028	CggAGGCCtCCGCAGCAGaGGG	-	4
CACAGGCCGCCGCAGCAGGNNN	NC_012011.3	4453749	CACAGctCGCCGCAtCgGtCGG	+	5
CACAGGCCGCCGCAGCAGGNNN	NC_012011.3	4752615	CACAGtCCGCtGaAaCAaGGGG	-	5
CACAGGCCGCCGCAGCAGGNNN	NC_012011.3	6556687	CACAcaCaGCCttAGCAGGTGG	+	5
CACAGGCCGCCGCAGCAGGNNN	NC_012011.3	6723645	tcgAaGCCGCCGCAGCAGtCGG	+	5
CACAGGCCGCCGCAGCAGGNNN	NC_012011.3	14028089	CAatcGCCGCCGCAaCAGcAGG	+	5
CACAGGCCGCCGCAGCAGGNNN	NC_012011.3	18041514	gACAGtaCtCCGgAGCAGGTGG	-	5
CACAGGCCGCCGCAGCAGGNNN	NC_012011.3	24726137	aACAGGCaGCaGtAGCAGcAGG	+	5
CACAGGCCGCCGCAGCAGGNNN	NC_012012.3	1661824	CgCtGGgaGCaGCAGCAGGAGG	-	5
CACAGGCCGCCGCAGCAGGNNN	NC_012012.3	3889202	CAatGGCtGCtGCAGCAGtGGG	+	5
CACAGGCCGCCGCAGCAGGNNN	NC_012012.3	17232492	CtCcGGCaGCCGCgGCAGcCGG	+	5
CACAGGCCGCCGCAGCAGGNNN	NC_012012.3	17232516	ttCAGGtCGCCGCAGCAGcCGG	+	4
CACAGGCCGCCGCAGCAGGNNN	NC_012012.3	18588395	gACAGtaCtCCGgAGCAGGTGG	+	5
CACAGGCCGCCGCAGCAGGNNN	NC_012012.3	18652312	CAgAaGCCaCCGCAGgcGGAGG	-	5
CACAGGCCGCCGCAGCAGGNNN	NC_012013.3	260819	tACAGGaaGaaGCAGCAGGAGG	+	5
CACAGGCCGCCGCAGCAGGNNN	NC_012013.3	1093906	CAaccGCCGCCGCcGCtGGAGG	-	5
CACAGGCCGCCGCAGCAGGNNN	NC_012013.3	2106849	CACAtGCtGCtGCtGCAGtTGG	+	5
CACAGGCCGCCGCAGCAGGNNN	NC_012013.3	5816576	CACAGaCCtgtGCAGtAGGTGG	-	5
CACAGGCCGCCGCAGCAGGNNN	NC_012013.3	6222710	ttaAGGCCtCtGCAGCAGGAGG	+	5
CACAGGCCGCCGCAGCAGGNNN	NC_012013.3	6252716	CAacaGCaGtCGCAGCAGGAGG	-	5
CACAGGCCGCCGCAGCAGGNNN	NC_012013.3	8232912	CACgaGCaGCCtCAGCAtGAGG	-	5
CACAGGCCGCCGCAGCAGGNNN	NC_012013.3	16320676	CAgcaGCCGCaGCAGCAGcTGG	+	5
CACAGGCCGCCGCAGCAGGNNN	NC_012013.3	17015033	CAgAGGCCGCCGCAatActCGG	-	5
CACAGGCCGCCGCAGCAGGNNN	NC_012013.3	18382216	CACAtGaaGCtGCAGCAGGTGG	+	4
CACAGGCCGCCGCAGCAGGNNN	NC_012013.3	19802569	CACAGGCtGCCttAGCttGCGG	-	5
CACAGGCCGCCGCAGCAGGNNN	NC_012013.3	20979379	CACAtGCCaCCaCcaCAGGAGG	-	5
CACAGGCCGCCGCAGCAGGNNN	NW_003724168.1	322884	gACAGtaCtCCGgAGCAGGTGG	+	5
CACAGGCCGCCGCAGCAGGNNN	NC_012014.3	4203219	CACAGGCtGCCGgcGgcGGTGG	+	5
CACAGGCCGCCGCAGCAGGNNN	NC_012014.3	10518987	tAgAGaCCGCCGCAaCAGcTGG	+	5
CACAGGCCGCCGCAGCAGGNNN	NC_012014.3	17668157	CAtgGGCCaCCGCAaCAGcTGG	-	5
CACAGGCCGCCGCAGCAGGNNN	NC_012014.3	20398395	CAgAaGCtGCaGCAGCAGcTGG	-	5
CACAGGCCGCCGCAGCAGGNNN	NC_012014.3	20635607	CtgtcGCCGCCGCAGCAGtTGG	-	5
CACAGGCCGCCGCAGCAGGNNN	NC_012014.3	22261526	CACAaGCtGCtGCtGCAGtGGG	-	5
CACAGGCCGCCGCAGCAGGNNN	NC_012015.3	482455	CACtGtCCGCCGgAGCcGGAGG	+	4
CACAGGCCGCCGCAGCAGGNNN	NC_012015.3	1496328	gACAGtaCtCCGgAGCAGGTGG	+	5
CACAGGCCGCCGCAGCAGGNNN	NC_012015.3	3062284	CAtcGtCCGCCGCcGCAtGCGG	+	5
CACAGGCCGCCGCAGCAGGNNN	NC_012015.3	12396259	gACAGtaCtCCGgAGCAGGTGG	-	5
CACAGGCCGCCGCAGCAGGNNN	NC_012015.3	19427530	CAagGGCgGCgGCAGCAGcAGG	-	5
CACAGGCCGCCGCAGCAGGNNN	NC_012015.3	21837479	CAgcaGCaGCaGCAGCAGGCGG	-	5
CACAGGCCGCCGCAGCAGGNNN	NC_012016.3	575673	CACtGGCCcCtGCAcCAGtTGG	-	5
CACAGGCCGCCGCAGCAGGNNN	NC_012016.3	6774843	CAgcaGCaGCaGCAGCAGGAGG	-	5
CACAGGCCGCCGCAGCAGGNNN	NC_012016.3	11494992	CACtGGgCtCCtCAGCAGaAGG	+	5
CACAGGCCGCCGCAGCAGGNNN	NC_012016.3	14224019	CAgAGGgCGCtGCAGgtGGCGG	-	5
CACAGGCCGCCGCAGCAGGNNN	NC_012017.3	3684418	CAgAGcCCaCCGCcGCtGGTGG	-	5
CACAGGCCGCCGCAGCAGGNNN	NC_012018.3	5452803	CtCAccCCGCaaCAGCAGGAGG	-	5
CACAGGCCGCCGCAGCAGGNNN	NC_012018.3	9342844	CACAGcCgGCaGacGCAGGCGG	+	5
CACAGGCCGCCGCAGCAGGNNN	NC_012018.3	11617609	tACAGcCaGCCGgAGgAGGGGG	+	5
CACAGGCCGCCGCAGCAGGNNN	NC_012018.3	20148913	gAatGGCtGCtGCAGCAGGCGG	+	5
CACAGGCCGCCGCAGCAGGNNN	NC_012018.3	22476406	CAggGGCaGgtGCAGCAGGCGG	-	5
CACAGGCCGCCGCAGCAGGNNN	NC_012019.3	802061	gAgAGGCCGCCGCgGCcGGTGG	+	4
CACAGGCCGCCGCAGCAGGNNN	NC_012019.3	1742864	tcCAGGCCGCtGCcGCAtGGGG	+	5
CACAGGCCGCCGCAGCAGGNNN	NC_012019.3	2107055	CAgAaGCtGCtGCAGCAGcAGG	+	5
CACAGGCCGCCGCAGCAGGNNN	NC_012019.3	3783858	CACAGGCCGCacCAtCccGAGG	+	5
CACAGGCCGCCGCAGCAGGNNN	NC_012019.3	3819659	tACtGGCtGCCGgAGCAGcCGG	-	5
CACAGGCCGCCGCAGCAGGNNN	NC_012019.3	9032231	CcCAaGCCGCCGCAGgAacCGG	-	5
CACAGGCCGCCGCAGCAGGNNN	NC_012019.3	14246319	CACAtGttGCtGCAGCAGtGGG	+	5
CACAGGCCGCCGCAGCAGGNNN	NC_012019.3	21331442	CcCAGGtCGCaGCcGtAGGTGG	-	5
CACAGGCCGCCGCAGCAGGNNN	NC_012019.3	23848696	CACtGaCCGCCGgAGggGGAGG	-	5
CACAGGCCGCCGCAGCAGGNNN	NC_012020.3	307699	CAgcGGCCGCaGCtGCAGcAGG	+	5
CACAGGCCGCCGCAGCAGGNNN	NC_012020.3	7181053	gACAGtaCtCCGgAGCAGGTGG	+	5
CACAGGCCGCCGCAGCAGGNNN	NC_012020.3	9635212	gACAGtaCtCCGgAGCAGGTGG	+	5
CACAGGCCGCCGCAGCAGGNNN	NC_012020.3	16119861	CACAGtaCtCCcCAcCAGGGGG	-	5
CACAGGCCGCCGCAGCAGGNNN	NC_012020.3	18466330	CACAGcCCGCCcCtcCAGcTGG	-	5
CACAGGCCGCCGCAGCAGGNNN	NC_012020.3	18599433	gACAGtaCtCCGgAGCAGGTGG	-	5
CACAGGCCGCCGCAGCAGGNNN	NC_012020.3	28240985	CAgAGGCCGCgGacGCAGtTGG	-	5
CACAGGCCGCCGCAGCAGGNNN	NC_012021.3	7652962	gACAGtaCtCCGgAGCAGGTGG	+	5
CACAGGCCGCCGCAGCAGGNNN	NC_012021.3	12566397	aACAGaCgGCtGCAGaAGGAGG	-	5
CACAGGCCGCCGCAGCAGGNNN	NC_012021.3	15986090	CACAGGCCGCCaaAaCAaaTGG	-	5
CACAGGCCGCCGCAGCAGGNNN	NC_012021.3	17287930	aAaAGGCCttCGCAtCAGGAGG	-	5
CACAGGCCGCCGCAGCAGGNNN	NC_012021.3	17367666	aAatGGCgGCCGCAGCcGGAGG	+	5
CACAGGCCGCCGCAGCAGGNNN	NC_012022.3	2187981	aAgAGGaCGCCGgAGCAGaTGG	-	5
CACAGGCCGCCGCAGCAGGNNN	NC_012022.3	3678790	CAtgaGCtGCCGCtGCAGGGGG	-	5
CACAGGCCGCCGCAGCAGGNNN	NC_012022.3	9076434	CAaAGGCgGCgGCAGCAGcAGG	-	4
CACAGGCCGCCGCAGCAGGNNN	NC_012022.3	19478384	CACAGGCCGCCGCAGCAGGCGG	-	0
CACAGGCCGCCGCAGCAGGNNN	NC_012022.3	21496344	agCAGcCCGaCGaAGCAGGTGG	+	5
CACAGGCCGCCGCAGCAGGNNN	NC_012023.3	180078	gACAGGCtGCaGCAGaAGaCGG	+	5
CACAGGCCGCCGCAGCAGGNNN	NC_012023.3	275351	CAtAaGaCGaCGgAGCAGGAGG	+	5
CACAGGCCGCCGCAGCAGGNNN	NC_012023.3	407242	gACAGGCaGCgGgAGCtGGAGG	+	5
CACAGGCCGCCGCAGCAGGNNN	NC_012023.3	2254971	CAgAtGCgGCCGgAcCAGGCGG	-	5
CACAGGCCGCCGCAGCAGGNNN	NC_012024.3	2303676	CcgcGGCCGCCGCtGCAaGGGG	+	5
CACAGGCCGCCGCAGCAGGNNN	NC_012024.3	2546117	CACAGGCtGCgGCAaCtcGTGG	+	5
CACAGGCCGCCGCAGCAGGNNN	NC_012024.3	2944661	gACAGtaCtCCGaAGCAGGTGG	+	5
CACAGGCCGCCGCAGCAGGNNN	NC_012024.3	5310997	gAgtGGCaGCaGCAGCAGGAGG	-	5
CACAGGCCGCCGCAGCAGGNNN	NC_012024.3	7541919	gACAtGCCGtCGCAGtAaGTGG	-	5
CACAGGCCGCCGCAGCAGGNNN	NC_012024.3	11175425	aACAGGgCaCgGCAGCtGGAGG	-	5
CACAGGCCGCCGCAGCAGGNNN	NC_012024.3	17293740	CgCAGGatGCCGCAGCcGGTGG	-	4
CACAGGCCGCCGCAGCAGGNNN	NC_012024.3	24510555	CACtcctCGCtGCAGCAGGGGG	+	5
CACAGGCCGCCGCAGCAGGNNN	NC_012024.3	29214595	CACAcGCCGgCGCgtgAGGGGG	-	5
CACAGGCCGCCGCAGCAGGNNN	NW_003724191.1	673118	aAaAGGtgGCCGCAGaAGGGGG	-	5
CACAGGCCGCCGCAGCAGGNNN	NW_003724190.1	177621	CACgGGCtGgCGaAGCAGtGGG	-	5
CACAGGCCGCCGCAGCAGGNNN	NC_012025.3	443148	gACAGtaCtCCGgAGCAGGTGG	-	5
CACAGGCCGCCGCAGCAGGNNN	NC_012025.3	4181129	CACtGGCCGgCGCcGgAGGCGG	-	4
CACAGGCCGCCGCAGCAGGNNN	NC_012025.3	7757099	CcCAGGCatCaGCAGCAGcAGG	+	5
CACAGGCCGCCGCAGCAGGNNN	NC_012025.3	18297001	CAacaGCaGCaGCAGCAGGAGG	+	5
CACAGGCCGCCGCAGCAGGNNN	NC_012025.3	19606736	CACAGGgCGCtcaAGtAGGAGG	-	5
CACAGGCCGCCGCAGCAGGNNN	NC_012025.3	21695675	aAgtcGCCGCCGCAGCAGGTGG	+	4
CACAGGCCGCCGCAGCAGGNNN	NW_003724231.1	175191	CACAGcCCGCCcCtcCAGcTGG	-	5
CACAGGCCGCCGCAGCAGGNNN	NW_003724300.1	26570	CACgtGCtGCCGCAGCtGcAGG	+	5
CACAGGCCGCCGCAGCAGGNNN	NW_003724482.1	7004	CAaAaGCtGCCaaAGCAGGCGG	-	5
CACAGGCCGCCGCAGCAGGNNN	NW_003725147.1	1822	CtCAccCCGCaaCAGCAGGAGG	+	5
CACAGGCCGCCGCAGCAGGNNN	NW_003724287.1	62614	CtCAccCCGCaaCAGCAGGAGG	-	5
CACAGGCCGCCGCAGCAGGNNN	NW_003724216.1	195130	CcCAtGCCGCgGCAGCAaaGGG	-	5
CACAGGCCGCCGCAGCAGGNNN	NW_003724235.1	186877	CtCAccCCGCaaCAGCAGGAGG	-	5
CACAGGCCGCCGCAGCAGGNNN	NW_003724243.1	122416	CAaAGaCaagCGCAGCAGGGGG	-	5
CACAGGCCGCCGCAGCAGGNNN	NW_003724305.1	39485	CAaAaGCtGCCaaAGCAGGCGG	-	5
CACAGGCCGCCGCAGCAGGNNN	NW_003724323.1	60840	CAaAaGCtGCCaaAGCAGGCGG	+	5
CACAGGCCGCCGCAGCAGGNNN	NW_003725463.1	224	CtCAccCCGCaaCAGCAGGAGG	+	5
CACAGGCCGCCGCAGCAGGNNN	NW_003725217.1	1741	CtCAccCCGCaGCAGCAGGAGG	+	4
CACAGGCCGCCGCAGCAGGNNN	NC_012119.1	365972	CAaAGaCaagCGCAGCAGGGGG	+	5

## Sheet: output_sgRNA4_NAG
AGTCTCCACGCTCGCTCAGNNN	NC_012007.3	3670130	tGTCTtCACcCTCGCatAGGAG	+	5
AGTCTCCACGCTCGCTCAGNNN	NC_012007.3	5088882	AGTCTCCACcCaatCTCtGGAG	-	5
AGTCTCCACGCTCGCTCAGNNN	NC_012007.3	14673194	AGTCcCCAtGCTgatTCAGTAG	-	5
AGTCTCCACGCTCGCTCAGNNN	NC_012007.3	17364555	AccCTCCACcCTCaaTCAGAAG	+	5
AGTCTCCACGCTCGCTCAGNNN	NC_012007.3	19054692	AGTCTgCtCGCTCGtTgAGAAG	+	4
AGTCTCCACGCTCGCTCAGNNN	NC_012007.3	20012706	AGTCTCtAtGCTtGCTagGGAG	+	5
AGTCTCCACGCTCGCTCAGNNN	NC_012007.3	21015503	gGTCTCCACcCTCctgCAGCAG	+	5
AGTCTCCACGCTCGCTCAGNNN	NC_012007.3	22823535	AGTCTtCtaaCTCGCTCAtAAG	-	5
AGTCTCCACGCTCGCTCAGNNN	NC_012008.3	2112046	AGTCTCCAtctTCcCTCtGAAG	-	5
AGTCTCCACGCTCGCTCAGNNN	NC_012008.3	17898169	AGTCTgCACtCTacCTaAGAAG	+	5
AGTCTCCACGCTCGCTCAGNNN	NC_012009.3	1963889	AGTtTCCACGgTttCTCAGTAG	-	4
AGTCTCCACGCTCGCTCAGNNN	NC_012009.3	5097592	AGTaTCCtCttTgGCTCAGTAG	-	5
AGTCTCCACGCTCGCTCAGNNN	NC_012009.3	7761614	AtTtTCCAttCTCtCTCAGAAG	+	5
AGTCTCCACGCTCGCTCAGNNN	NC_012009.3	11455574	cGTCTCCAtGgTCaaTCAGAAG	+	5
AGTCTCCACGCTCGCTCAGNNN	NC_012009.3	19070305	AGaCaCagCaCTCGCTCAGGAG	-	5
AGTCTCCACGCTCGCTCAGNNN	NC_012010.3	2001499	AGTtTCCAtGactGCTCAGGAG	+	5
AGTCTCCACGCTCGCTCAGNNN	NC_012010.3	5870880	tGTCcCCACGCTCttTCAcTAG	+	5
AGTCTCCACGCTCGCTCAGNNN	NC_012010.3	11192774	gGTCTCCACaCTCagTCAaGAG	+	5
AGTCTCCACGCTCGCTCAGNNN	NC_012010.3	13989104	AGTCTCCACaCTaaCTatGGAG	-	5
AGTCTCCACGCTCGCTCAGNNN	NC_012010.3	15292305	AGTCTCCAaGaTgaCTCAGAAG	+	4
AGTCTCCACGCTCGCTCAGNNN	NC_012010.3	16210393	gGTCTCCACcCTCctgCAGTAG	-	5
AGTCTCCACGCTCGCTCAGNNN	NC_012010.3	19414967	tGggTCCACGCTCGCTCAcAAG	+	4
AGTCTCCACGCTCGCTCAGNNN	NC_012010.3	20947835	AtTCTCtACGaTCGCTgtGGAG	+	5
AGTCTCCACGCTCGCTCAGNNN	NC_012011.3	403448	gtTtTCaACGCTtGCTCAGAAG	+	5
AGTCTCCACGCTCGCTCAGNNN	NC_012011.3	1148924	AGTCTCCAaGCgCtCTCttGAG	+	5
AGTCTCCACGCTCGCTCAGNNN	NC_012011.3	4852815	AcTCTCCgCGCTatCTCAcAAG	-	5
AGTCTCCACGCTCGCTCAGNNN	NC_012011.3	4868989	AaTCTCCACaCTgGCTatGCAG	-	5
AGTCTCCACGCTCGCTCAGNNN	NC_012011.3	9818306	AGTgTCCAtGCTaGCTtAaGAG	-	5
AGTCTCCACGCTCGCTCAGNNN	NC_012011.3	14951381	gGTCTaCtCaCTtGCTCAGAAG	-	5
AGTCTCCACGCTCGCTCAGNNN	NC_012011.3	24491858	AaTtTCCACtCTCctTCAGCAG	+	5
AGTCTCCACGCTCGCTCAGNNN	NW_003724158.1	203444	gGgCTtCACGCTgGCcCAGAAG	-	5
AGTCTCCACGCTCGCTCAGNNN	NC_012012.3	568177	AGaacCCAtGCTCGCTCtGGAG	-	5
AGTCTCCACGCTCGCTCAGNNN	NC_012012.3	2811973	AaTCTtCACGaTCtCTgAGTAG	+	5
AGTCTCCACGCTCGCTCAGNNN	NC_012012.3	4065119	AGTCcCCAaGtTaGCcCAGAAG	+	5
AGTCTCCACGCTCGCTCAGNNN	NC_012012.3	5556130	AccCTCCAaaCTCtCTCAGAAG	+	5
AGTCTCCACGCTCGCTCAGNNN	NC_012012.3	7562645	AcTCTCaAtGCTaGaTCAGCAG	-	5
AGTCTCCACGCTCGCTCAGNNN	NC_012012.3	8135260	AGgCTgCAtGCTgGtTCAGTAG	-	5
AGTCTCCACGCTCGCTCAGNNN	NC_012012.3	8201130	AGTtTCaACaCTCtCcCAGCAG	+	5
AGTCTCCACGCTCGCTCAGNNN	NC_012012.3	12182724	AcTCTCtAaGCTacCTCAGAAG	+	5
AGTCTCCACGCTCGCTCAGNNN	NC_012012.3	14280279	AGTCcCCgaGCTCaCcCAGCAG	+	5
AGTCTCCACGCTCGCTCAGNNN	NC_012012.3	19311609	AGTtTCaAaGtTCGCTCtGAAG	-	5
AGTCTCCACGCTCGCTCAGNNN	NC_012013.3	4918683	AGTCcCCAaGCTaGCgCAtAAG	-	5
AGTCTCCACGCTCGCTCAGNNN	NC_012013.3	5819686	gGTCTCCcCaCTCtCTCtGCAG	+	5
AGTCTCCACGCTCGCTCAGNNN	NC_012013.3	15913371	AGTtTCCACGCgaagTCAGAAG	+	5
AGTCTCCACGCTCGCTCAGNNN	NC_012013.3	18184666	tGTgTCCtCGCTCtCTCtGGAG	-	5
AGTCTCCACGCTCGCTCAGNNN	NC_012014.3	1682229	AagCTCCAtGCTaGCTaAGAAG	-	5
AGTCTCCACGCTCGCTCAGNNN	NC_012014.3	2791349	tcTCaCCACtCTCaCTCAGAAG	-	5
AGTCTCCACGCTCGCTCAGNNN	NC_012014.3	8428843	AGTCTCCAaGgTgGCTCgaAAG	+	5
AGTCTCCACGCTCGCTCAGNNN	NC_012014.3	9793519	cGTCTCCtCGtTCGCTtAtCAG	-	5
AGTCTCCACGCTCGCTCAGNNN	NC_012014.3	11662703	AGTtTCCACtCTtGtaCAGTAG	-	5
AGTCTCCACGCTCGCTCAGNNN	NC_012014.3	14083810	tGTCTCCACtCTCtCcCAaCAG	+	5
AGTCTCCACGCTCGCTCAGNNN	NC_012014.3	17136321	AGTgTaaACGCTCGCaaAGAAG	-	5
AGTCTCCACGCTCGCTCAGNNN	NC_012014.3	19485650	AGTCcCCgtGCTCaCcCAGCAG	-	5
AGTCTCCACGCTCGCTCAGNNN	NC_012014.3	19849338	AGTCcCCACagTgGCcCAGTAG	-	5
AGTCTCCACGCTCGCTCAGNNN	NC_012015.3	588456	AaTtTCCtCGCTCaCTgAGGAG	+	5
AGTCTCCACGCTCGCTCAGNNN	NC_012015.3	8623877	gaTCTCCACGCTgcCTCAaAAG	-	5
AGTCTCCACGCTCGCTCAGNNN	NC_012015.3	8645754	gaTCTCCACGCTgcCTCAaAAG	-	5
AGTCTCCACGCTCGCTCAGNNN	NC_012016.3	1559352	AGTCTCCgCGaTttCTCAaAAG	-	5
AGTCTCCACGCTCGCTCAGNNN	NC_012016.3	2717132	AGTCTCatCGCTCGggCAaTAG	-	5
AGTCTCCACGCTCGCTCAGNNN	NC_012016.3	7513779	AGgacCCAtGCTaGCTCAGAAG	+	5
AGTCTCCACGCTCGCTCAGNNN	NC_012016.3	12399511	AGTCTCCACGaaCaCTCAcAAG	+	4
AGTCTCCACGCTCGCTCAGNNN	NC_012016.3	16128159	AGTCTCCAaagTgGCTCAGAAG	-	4
AGTCTCCACGCTCGCTCAGNNN	NC_012016.3	16141268	AGTCTCCAaagTgGCTCAGAAG	-	4
AGTCTCCACGCTCGCTCAGNNN	NC_012017.3	1146089	AGgCTCCACcCTCGCgCgaCAG	-	5
AGTCTCCACGCTCGCTCAGNNN	NC_012017.3	3536811	AaTCTCCACGCTCttTgtGAAG	-	5
AGTCTCCACGCTCGCTCAGNNN	NC_012017.3	5912189	AaTCTCCcCaCTtGCcCAGTAG	-	5
AGTCTCCACGCTCGCTCAGNNN	NC_012017.3	8356136	AGaCTCCAtGCTaGCTtAGGAG	+	4
AGTCTCCACGCTCGCTCAGNNN	NC_012017.3	11026402	AGaCTCCAtGCTtGCTgAcGAG	-	5
AGTCTCCACGCTCGCTCAGNNN	NC_012017.3	14032543	AGTCTCCAaGaTgGCTCAtAAG	-	4
AGTCTCCACGCTCGCTCAGNNN	NC_012017.3	18261563	AGgaTCtACGCTaGCTaAGAAG	-	5
AGTCTCCACGCTCGCTCAGNNN	NC_012018.3	974694	AtaCTCCAtGCTaGCTaAGTAG	-	5
AGTCTCCACGCTCGCTCAGNNN	NC_012018.3	3435677	AcaCTCCACGCTtaCTCAcTAG	-	5
AGTCTCCACGCTCGCTCAGNNN	NC_012018.3	4818411	AGgaTCCAtGCTaGCTCAGGAG	-	4
AGTCTCCACGCTCGCTCAGNNN	NC_012018.3	7250525	AGgaTCCAtGCTaGCTCAaGAG	+	5
AGTCTCCACGCTCGCTCAGNNN	NC_012018.3	10036646	gGTCTCCACcgTgGtTCAGCAG	-	5
AGTCTCCACGCTCGCTCAGNNN	NC_012018.3	21058677	AGcCcCCtCGCTCcaTCAGGAG	-	5
AGTCTCCACGCTCGCTCAGNNN	NW_003724177.1	134040	AGTCTCCAtGgTgGCTCAaAAG	+	4
AGTCTCCACGCTCGCTCAGNNN	NW_003724177.1	143408	AGTCTCCAaGgTgGCTCAaAAG	+	4
AGTCTCCACGCTCGCTCAGNNN	NC_012019.3	1218834	AGTtTCCAgagaCGCTCAGAAG	-	5
AGTCTCCACGCTCGCTCAGNNN	NC_012019.3	9169597	tGTCaCCACtCTCtaTCAGCAG	-	5
AGTCTCCACGCTCGCTCAGNNN	NC_012020.3	612917	AGTCTtCAtGCatGCTgAGTAG	+	5
AGTCTCCACGCTCGCTCAGNNN	NC_012020.3	1027715	AGaCTCCgaGCatGCTCAGAAG	-	5
AGTCTCCACGCTCGCTCAGNNN	NC_012020.3	2263599	cGcCTCCACGCgCtCTCAcGAG	+	5
AGTCTCCACGCTCGCTCAGNNN	NC_012020.3	5866936	AtTCTaCAaGCTCGacCAGGAG	-	5
AGTCTCCACGCTCGCTCAGNNN	NC_012020.3	7707229	AagCTCCAtGCTaGCTaAGAAG	-	5
AGTCTCCACGCTCGCTCAGNNN	NC_012021.3	2981072	AtTCaaCAtGCTCGtTCAGAAG	+	5
AGTCTCCACGCTCGCTCAGNNN	NC_012021.3	9151084	AGTCTCCAaGgTgGCTtAaAAG	-	5
AGTCTCCACGCTCGCTCAGNNN	NC_012021.3	11585952	AagCTCCAtGCTaGCTaAGAAG	-	5
AGTCTCCACGCTCGCTCAGNNN	NC_012021.3	14617468	AGTCTCCAtGtTattTCAGTAG	-	5
AGTCTCCACGCTCGCTCAGNNN	NC_012021.3	18191339	gGTaTCtACGCatGCTCAGTAG	-	5
AGTCTCCACGCTCGCTCAGNNN	NC_012022.3	3379459	AGTCTCCAaagTgGCTCAaAAG	+	5
AGTCTCCACGCTCGCTCAGNNN	NC_012022.3	10047249	AGTtTCCtCGCaCtCTaAGAAG	+	5
AGTCTCCACGCTCGCTCAGNNN	NC_012022.3	11381780	AGTtTCCtCttTCtCTCAGGAG	+	5
AGTCTCCACGCTCGCTCAGNNN	NC_012022.3	13431813	tGgCTCCttGCTCGCTgAGTAG	-	5
AGTCTCCACGCTCGCTCAGNNN	NC_012022.3	17564071	AGTtTCCAtGCTaGCaCAaCAG	+	5
AGTCTCCACGCTCGCTCAGNNN	NC_012023.3	3530211	AcTCaCCACcCTCcCTCAGAAG	+	4
AGTCTCCACGCTCGCTCAGNNN	NC_012023.3	5201454	tGTCTCCAaGaTCtCcCAGGAG	+	5
AGTCTCCACGCTCGCTCAGNNN	NC_012023.3	6042333	AcaCTaCAtGCcCGCTCAGGAG	-	5
AGTCTCCACGCTCGCTCAGNNN	NC_012023.3	14922337	AGTCTCCAaGgTgGaTtAGAAG	+	5
AGTCTCCACGCTCGCTCAGNNN	NC_012023.3	15879888	AGTCcCCAaGgTgGCTtAGAAG	+	5
AGTCTCCACGCTCGCTCAGNNN	NC_012024.3	2405804	cGTCTCgAaGaTtGCTCAGGAG	+	5
AGTCTCCACGCTCGCTCAGNNN	NC_012024.3	3416383	AGTCTCaAgGaTtGCTaAGCAG	+	5
AGTCTCCACGCTCGCTCAGNNN	NC_012024.3	3717757	AGTaTCCcCGaTaGCTCAaCAG	-	5
AGTCTCCACGCTCGCTCAGNNN	NC_012024.3	9084439	AGgCTCgAaGCTtGgTCAGAAG	+	5
AGTCTCCACGCTCGCTCAGNNN	NC_012024.3	9705236	AGTCTCCttGCTttaTCAGAAG	+	5
AGTCTCCACGCTCGCTCAGNNN	NC_012024.3	10806357	AaTCTCCAtaCTtcCTCAGAAG	-	5
AGTCTCCACGCTCGCTCAGNNN	NC_012024.3	11228479	AGTCTCCACcgcCGCTgAaGAG	+	5
AGTCTCCACGCTCGCTCAGNNN	NC_012024.3	11497490	AGcagCCAtGCTCGCTCAtCAG	-	5
AGTCTCCACGCTCGCTCAGNNN	NC_012024.3	17837014	cGcCTCCACGCgCtCTCAcGAG	-	5
AGTCTCCACGCTCGCTCAGNNN	NC_012024.3	22691651	AGTtTCCttGCatGCTCAGCAG	-	5
AGTCTCCACGCTCGCTCAGNNN	NC_012024.3	24097494	AGTtTCCttGCaCGCTCAGTAG	+	4
AGTCTCCACGCTCGCTCAGNNN	NC_012024.3	25348876	AGTCTCCAtGCTCatgaAGTAG	-	5
AGTCTCCACGCTCGCTCAGNNN	NC_012024.3	26056549	gGTCTCCAtGCTCaCTCtcAAG	+	5
AGTCTCCACGCTCGCTCAGNNN	NC_012024.3	26393774	AGTCcCCgCGCTCagcCAGCAG	+	5
AGTCTCCACGCTCGCTCAGNNN	NC_012025.3	3881781	AGTtTCCAtGCTaGCTtAaTAG	+	5
AGTCTCCACGCTCGCTCAGNNN	NC_012025.3	4277460	AtTCTaCACtCTCcCTCAtAAG	-	5
AGTCTCCACGCTCGCTCAGNNN	NC_012025.3	4430659	AtTCTaCACtCTCcCTCAtAAG	-	5
AGTCTCCACGCTCGCTCAGNNN	NC_012025.3	5991682	AcTCTCCACtgTCcCTCcGAAG	+	5
AGTCTCCACGCTCGCTCAGNNN	NC_012025.3	11363655	AGTtTggAtGCTCGCTtAGCAG	+	5
AGTCTCCACGCTCGCTCAGNNN	NC_012025.3	11542155	AGTtTggAtGCTCGCTtAGCAG	+	5
AGTCTCCACGCTCGCTCAGNNN	NC_012025.3	12089067	AGTtTggAtGCTCGCTtAGCAG	+	5
AGTCTCCACGCTCGCTCAGNNN	NC_012025.3	12274420	AGTtTggAtGCTCGCTtAGCAG	+	5
AGTCTCCACGCTCGCTCAGNNN	NC_012025.3	13237189	AaTaaCCACGCTCGCTaAaTAG	+	5
AGTCTCCACGCTCGCTCAGNNN	NC_012025.3	15176551	AGTtTggAtGCTCGCTtAGCAG	+	5
AGTCTCCACGCTCGCTCAGNNN	NW_003724251.1	118972	AGcCcCCAaGCagGCTCAGTAG	+	5
AGTCTCCACGCTCGCTCAGNNN	NW_003724362.1	3911	AGTaTCCAtGCaCcaTCAGCAG	-	5
AGTCTCCACGCTCGCTCAGNNN	NW_003724250.1	106940	AGTaTCCAtGCaCcaTCAGCAG	-	5
AGTCTCCACGCTCGCTCAGNNN	NW_003724459.1	24543	AGTtTCCACctTCcCTCAaAAG	+	5
AGTCTCCACGCTCGCTCAGNNN	NW_003724197.1	457596	AGatTCCAaGCaCGCTCAtAAG	-	5
AGTCTCCACGCTCGCTCAGNNN	NW_003724418.1	16348	AGTtTCCAaGCTaaCTCAtGAG	+	5
AGTCTCCACGCTCGCTCAGNNN	NW_003725014.1	2120	AGTCTCCAtGCTCatgaAGTAG	-	5
AGTCTCCACGCTCGCTCAGNNN	NW_003725119.1	1908	AGTCTCCAtGCTCatgaAGTAG	+	5
AGTCTCCACGCTCGCTCAGNNN	NW_003724234.1	61067	AaTCTCaAtGCTCatTCAGGAG	-	5
AGTCTCCACGCTCGCTCAGNNN	NW_003724276.1	48048	gaTCTCCACGCTgcCTCAaAAG	+	5
AGTCTCCACGCTCGCTCAGNNN	NW_003724383.1	35436	AaTCTCaAtGCTCatTCAGGAG	+	5
AGTCTCCACGCTCGCTCAGNNN	NW_003725024.1	265	AcTCTCaAtGCTaGaTCAGCAG	+	5

[truncated: 14 more sheets: output_sgRNA4_NGA, output_sgRNA4_NGG, output_sgRNA5_NAG, output_sgRNA5_NGA, output_sgRNA5_NGG, output_sgRNA6_NAG, output_sgRNA6_NGA, output_sgRNA6_NGG, output_sgRNA7_NAG, output_sgRNA7_NGA, output_sgRNA7_NGG, output_sgRNA8_NAG, output_sgRNA8_NGA, output_sgRNA8_NGG]
